# Supplementary material for: Population variation in early development can determine ecological resilience in response to environmental change
Source: New Phytol. 2020 Feb 29;226(5):1312–24. doi: 10.1111/nph.16453 (PMC7317736; doi:10.1111/nph.16453)
Supplement: Supplementary file 1 — Dataset S1 Full data table for germination performance of all species. [file NPH-226-1312-s002.csv]

Population variation in early development can determine ecological resilience in response to environmental change
Greg M. Walter, Stefania Catara, Jon R. Bridle, Antonia Cristaudo
Accepted 20 January 2020
Dataset S1: Full data table for germination performance of all species across all treatments. LB=Light/Dark treatment, B=Dark treatment
Date_Harvested	Date_Experiment	Genus	Species	Site	Light	Temperature	Plate	Germination success
20/06/13	27/03/15	Centaurea	aeolica	Panarea	LB	T05	1	1
20/06/13	27/03/15	Centaurea	aeolica	Panarea	LB	T05	1	1
20/06/13	27/03/15	Centaurea	aeolica	Panarea	LB	T05	1	1
20/06/13	27/03/15	Centaurea	aeolica	Panarea	LB	T05	1	1
20/06/13	27/03/15	Centaurea	aeolica	Panarea	LB	T05	1	1
20/06/13	27/03/15	Centaurea	aeolica	Panarea	LB	T05	1	1
20/06/13	27/03/15	Centaurea	aeolica	Panarea	LB	T05	1	1
20/06/13	27/03/15	Centaurea	aeolica	Panarea	LB	T05	1	1
20/06/13	27/03/15	Centaurea	aeolica	Panarea	LB	T05	1	1
20/06/13	27/03/15	Centaurea	aeolica	Panarea	LB	T05	1	1
20/06/13	27/03/15	Centaurea	aeolica	Panarea	LB	T05	1	1
20/06/13	27/03/15	Centaurea	aeolica	Panarea	LB	T05	1	1
20/06/13	27/03/15	Centaurea	aeolica	Panarea	LB	T05	1	1
20/06/13	27/03/15	Centaurea	aeolica	Panarea	LB	T05	1	1
20/06/13	27/03/15	Centaurea	aeolica	Panarea	LB	T05	1	1
20/06/13	27/03/15	Centaurea	aeolica	Panarea	LB	T05	1	1
20/06/13	27/03/15	Centaurea	aeolica	Panarea	LB	T05	1	1
20/06/13	27/03/15	Centaurea	aeolica	Panarea	LB	T05	1	1
20/06/13	27/03/15	Centaurea	aeolica	Panarea	LB	T05	1	1
20/06/13	27/03/15	Centaurea	aeolica	Panarea	LB	T05	1	1
20/06/13	27/03/15	Centaurea	aeolica	Panarea	LB	T05	1	1
20/06/13	27/03/15	Centaurea	aeolica	Panarea	LB	T05	2	1
20/06/13	27/03/15	Centaurea	aeolica	Panarea	LB	T05	2	1
20/06/13	27/03/15	Centaurea	aeolica	Panarea	LB	T05	2	1
20/06/13	27/03/15	Centaurea	aeolica	Panarea	LB	T05	2	1
20/06/13	27/03/15	Centaurea	aeolica	Panarea	LB	T05	2	1
20/06/13	27/03/15	Centaurea	aeolica	Panarea	LB	T05	2	1
20/06/13	27/03/15	Centaurea	aeolica	Panarea	LB	T05	2	1
20/06/13	27/03/15	Centaurea	aeolica	Panarea	LB	T05	2	1
20/06/13	27/03/15	Centaurea	aeolica	Panarea	LB	T05	2	1
20/06/13	27/03/15	Centaurea	aeolica	Panarea	LB	T05	2	1
20/06/13	27/03/15	Centaurea	aeolica	Panarea	LB	T05	2	1
20/06/13	27/03/15	Centaurea	aeolica	Panarea	LB	T05	2	1
20/06/13	27/03/15	Centaurea	aeolica	Panarea	LB	T05	2	1
20/06/13	27/03/15	Centaurea	aeolica	Panarea	LB	T05	2	1
20/06/13	27/03/15	Centaurea	aeolica	Panarea	LB	T05	2	1
20/06/13	27/03/15	Centaurea	aeolica	Panarea	LB	T05	2	1
20/06/13	27/03/15	Centaurea	aeolica	Panarea	LB	T05	2	1
20/06/13	27/03/15	Centaurea	aeolica	Panarea	LB	T05	3	1
20/06/13	27/03/15	Centaurea	aeolica	Panarea	LB	T05	3	1
20/06/13	27/03/15	Centaurea	aeolica	Panarea	LB	T05	3	1
20/06/13	27/03/15	Centaurea	aeolica	Panarea	LB	T05	3	1
20/06/13	27/03/15	Centaurea	aeolica	Panarea	LB	T05	3	1
20/06/13	27/03/15	Centaurea	aeolica	Panarea	LB	T05	3	1
20/06/13	27/03/15	Centaurea	aeolica	Panarea	LB	T05	3	1
20/06/13	27/03/15	Centaurea	aeolica	Panarea	LB	T05	3	1
20/06/13	27/03/15	Centaurea	aeolica	Panarea	LB	T05	3	1
20/06/13	27/03/15	Centaurea	aeolica	Panarea	LB	T05	3	1
20/06/13	27/03/15	Centaurea	aeolica	Panarea	LB	T05	3	1
20/06/13	27/03/15	Centaurea	aeolica	Panarea	LB	T05	3	1
20/06/13	27/03/15	Centaurea	aeolica	Panarea	LB	T05	3	1
20/06/13	27/03/15	Centaurea	aeolica	Panarea	LB	T05	3	1
20/06/13	27/03/15	Centaurea	aeolica	Panarea	LB	T05	3	1
20/06/13	27/03/15	Centaurea	aeolica	Panarea	LB	T05	3	1
20/06/13	27/03/15	Centaurea	aeolica	Panarea	LB	T05	3	1
20/06/13	27/03/15	Centaurea	aeolica	Panarea	LB	T05	3	1
20/06/13	27/03/15	Centaurea	aeolica	Panarea	LB	T05	3	1
20/06/13	27/03/15	Centaurea	aeolica	Panarea	LB	T05	3	1
20/06/13	27/03/15	Centaurea	aeolica	Panarea	LB	T05	3	1
20/06/13	27/03/15	Centaurea	aeolica	Panarea	LB	T05	3	1
20/06/13	27/03/15	Centaurea	aeolica	Panarea	LB	T05	4	1
20/06/13	27/03/15	Centaurea	aeolica	Panarea	LB	T05	4	1
20/06/13	27/03/15	Centaurea	aeolica	Panarea	LB	T05	4	1
20/06/13	27/03/15	Centaurea	aeolica	Panarea	LB	T05	4	1
20/06/13	27/03/15	Centaurea	aeolica	Panarea	LB	T05	4	1
20/06/13	27/03/15	Centaurea	aeolica	Panarea	LB	T05	4	1
20/06/13	27/03/15	Centaurea	aeolica	Panarea	LB	T05	4	1
20/06/13	27/03/15	Centaurea	aeolica	Panarea	LB	T05	4	1
20/06/13	27/03/15	Centaurea	aeolica	Panarea	LB	T05	4	1
20/06/13	27/03/15	Centaurea	aeolica	Panarea	LB	T05	4	1
20/06/13	27/03/15	Centaurea	aeolica	Panarea	LB	T05	4	1
20/06/13	27/03/15	Centaurea	aeolica	Panarea	LB	T05	4	1
20/06/13	27/03/15	Centaurea	aeolica	Panarea	LB	T05	4	1
20/06/13	27/03/15	Centaurea	aeolica	Panarea	LB	T05	4	1
20/06/13	27/03/15	Centaurea	aeolica	Panarea	LB	T05	4	1
20/06/13	27/03/15	Centaurea	aeolica	Panarea	LB	T05	4	1
20/06/13	27/03/15	Centaurea	aeolica	Panarea	LB	T05	4	1
20/06/13	27/03/15	Centaurea	aeolica	Panarea	LB	T05	4	1
20/06/13	27/03/15	Centaurea	aeolica	Panarea	LB	T05	4	1
20/06/13	27/03/15	Centaurea	aeolica	Panarea	LB	T05	4	1
20/06/13	27/03/15	Centaurea	aeolica	Panarea	LB	T05	4	1
20/06/13	27/03/15	Centaurea	aeolica	Panarea	LB	T05	4	1
20/06/13	27/03/15	Centaurea	aeolica	Panarea	LB	T10	1	1
20/06/13	27/03/15	Centaurea	aeolica	Panarea	LB	T10	1	1
20/06/13	27/03/15	Centaurea	aeolica	Panarea	LB	T10	1	1
20/06/13	27/03/15	Centaurea	aeolica	Panarea	LB	T10	1	1
20/06/13	27/03/15	Centaurea	aeolica	Panarea	LB	T10	1	1
20/06/13	27/03/15	Centaurea	aeolica	Panarea	LB	T10	1	1
20/06/13	27/03/15	Centaurea	aeolica	Panarea	LB	T10	1	1
20/06/13	27/03/15	Centaurea	aeolica	Panarea	LB	T10	1	1
20/06/13	27/03/15	Centaurea	aeolica	Panarea	LB	T10	1	1
20/06/13	27/03/15	Centaurea	aeolica	Panarea	LB	T10	1	1
20/06/13	27/03/15	Centaurea	aeolica	Panarea	LB	T10	1	1
20/06/13	27/03/15	Centaurea	aeolica	Panarea	LB	T10	1	1
20/06/13	27/03/15	Centaurea	aeolica	Panarea	LB	T10	1	1
20/06/13	27/03/15	Centaurea	aeolica	Panarea	LB	T10	1	1
20/06/13	27/03/15	Centaurea	aeolica	Panarea	LB	T10	1	1
20/06/13	27/03/15	Centaurea	aeolica	Panarea	LB	T10	1	1
20/06/13	27/03/15	Centaurea	aeolica	Panarea	LB	T10	2	1
20/06/13	27/03/15	Centaurea	aeolica	Panarea	LB	T10	2	1
20/06/13	27/03/15	Centaurea	aeolica	Panarea	LB	T10	2	1
20/06/13	27/03/15	Centaurea	aeolica	Panarea	LB	T10	2	1
20/06/13	27/03/15	Centaurea	aeolica	Panarea	LB	T10	2	1
20/06/13	27/03/15	Centaurea	aeolica	Panarea	LB	T10	2	1
20/06/13	27/03/15	Centaurea	aeolica	Panarea	LB	T10	2	1
20/06/13	27/03/15	Centaurea	aeolica	Panarea	LB	T10	2	1
20/06/13	27/03/15	Centaurea	aeolica	Panarea	LB	T10	2	1
20/06/13	27/03/15	Centaurea	aeolica	Panarea	LB	T10	2	1
20/06/13	27/03/15	Centaurea	aeolica	Panarea	LB	T10	2	1
20/06/13	27/03/15	Centaurea	aeolica	Panarea	LB	T10	2	1
20/06/13	27/03/15	Centaurea	aeolica	Panarea	LB	T10	2	1
20/06/13	27/03/15	Centaurea	aeolica	Panarea	LB	T10	3	1
20/06/13	27/03/15	Centaurea	aeolica	Panarea	LB	T10	3	1
20/06/13	27/03/15	Centaurea	aeolica	Panarea	LB	T10	3	1
20/06/13	27/03/15	Centaurea	aeolica	Panarea	LB	T10	3	1
20/06/13	27/03/15	Centaurea	aeolica	Panarea	LB	T10	3	1
20/06/13	27/03/15	Centaurea	aeolica	Panarea	LB	T10	3	1
20/06/13	27/03/15	Centaurea	aeolica	Panarea	LB	T10	3	1
20/06/13	27/03/15	Centaurea	aeolica	Panarea	LB	T10	3	1
20/06/13	27/03/15	Centaurea	aeolica	Panarea	LB	T10	3	1
20/06/13	27/03/15	Centaurea	aeolica	Panarea	LB	T10	3	1
20/06/13	27/03/15	Centaurea	aeolica	Panarea	LB	T10	3	1
20/06/13	27/03/15	Centaurea	aeolica	Panarea	LB	T10	3	1
20/06/13	27/03/15	Centaurea	aeolica	Panarea	LB	T10	3	1
20/06/13	27/03/15	Centaurea	aeolica	Panarea	LB	T10	3	1
20/06/13	27/03/15	Centaurea	aeolica	Panarea	LB	T10	3	1
20/06/13	27/03/15	Centaurea	aeolica	Panarea	LB	T10	3	1
20/06/13	27/03/15	Centaurea	aeolica	Panarea	LB	T10	3	1
20/06/13	27/03/15	Centaurea	aeolica	Panarea	LB	T10	3	1
20/06/13	27/03/15	Centaurea	aeolica	Panarea	LB	T10	4	1
20/06/13	27/03/15	Centaurea	aeolica	Panarea	LB	T10	4	1
20/06/13	27/03/15	Centaurea	aeolica	Panarea	LB	T10	4	1
20/06/13	27/03/15	Centaurea	aeolica	Panarea	LB	T10	4	1
20/06/13	27/03/15	Centaurea	aeolica	Panarea	LB	T10	4	1
20/06/13	27/03/15	Centaurea	aeolica	Panarea	LB	T10	4	1
20/06/13	27/03/15	Centaurea	aeolica	Panarea	LB	T10	4	1
20/06/13	27/03/15	Centaurea	aeolica	Panarea	LB	T10	4	1
20/06/13	27/03/15	Centaurea	aeolica	Panarea	LB	T10	4	1
20/06/13	27/03/15	Centaurea	aeolica	Panarea	LB	T10	4	1
20/06/13	27/03/15	Centaurea	aeolica	Panarea	LB	T10	4	1
20/06/13	27/03/15	Centaurea	aeolica	Panarea	LB	T10	4	1
20/06/13	27/03/15	Centaurea	aeolica	Panarea	LB	T10	4	1
20/06/13	27/03/15	Centaurea	aeolica	Panarea	LB	T10	4	1
20/06/13	27/03/15	Centaurea	aeolica	Panarea	LB	T10	4	1
20/06/13	27/03/15	Centaurea	aeolica	Panarea	LB	T10	4	1
20/06/13	27/03/15	Centaurea	aeolica	Panarea	LB	T10	4	1
20/06/13	27/03/15	Centaurea	aeolica	Panarea	LB	T10	4	1
20/06/13	27/03/15	Centaurea	aeolica	Panarea	LB	T10	4	1
20/06/13	27/03/15	Centaurea	aeolica	Panarea	LB	T15	1	1
20/06/13	27/03/15	Centaurea	aeolica	Panarea	LB	T15	1	1
20/06/13	27/03/15	Centaurea	aeolica	Panarea	LB	T15	1	1
20/06/13	27/03/15	Centaurea	aeolica	Panarea	LB	T15	1	1
20/06/13	27/03/15	Centaurea	aeolica	Panarea	LB	T15	1	1
20/06/13	27/03/15	Centaurea	aeolica	Panarea	LB	T15	1	1
20/06/13	27/03/15	Centaurea	aeolica	Panarea	LB	T15	1	1
20/06/13	27/03/15	Centaurea	aeolica	Panarea	LB	T15	1	1
20/06/13	27/03/15	Centaurea	aeolica	Panarea	LB	T15	1	1
20/06/13	27/03/15	Centaurea	aeolica	Panarea	LB	T15	1	1
20/06/13	27/03/15	Centaurea	aeolica	Panarea	LB	T15	1	1
20/06/13	27/03/15	Centaurea	aeolica	Panarea	LB	T15	1	1
20/06/13	27/03/15	Centaurea	aeolica	Panarea	LB	T15	1	1
20/06/13	27/03/15	Centaurea	aeolica	Panarea	LB	T15	1	1
20/06/13	27/03/15	Centaurea	aeolica	Panarea	LB	T15	1	1
20/06/13	27/03/15	Centaurea	aeolica	Panarea	LB	T15	1	1
20/06/13	27/03/15	Centaurea	aeolica	Panarea	LB	T15	1	1
20/06/13	27/03/15	Centaurea	aeolica	Panarea	LB	T15	1	1
20/06/13	27/03/15	Centaurea	aeolica	Panarea	LB	T15	1	1
20/06/13	27/03/15	Centaurea	aeolica	Panarea	LB	T15	2	1
20/06/13	27/03/15	Centaurea	aeolica	Panarea	LB	T15	2	1
20/06/13	27/03/15	Centaurea	aeolica	Panarea	LB	T15	2	1
20/06/13	27/03/15	Centaurea	aeolica	Panarea	LB	T15	2	1
20/06/13	27/03/15	Centaurea	aeolica	Panarea	LB	T15	2	1
20/06/13	27/03/15	Centaurea	aeolica	Panarea	LB	T15	2	1
20/06/13	27/03/15	Centaurea	aeolica	Panarea	LB	T15	2	1
20/06/13	27/03/15	Centaurea	aeolica	Panarea	LB	T15	2	1
20/06/13	27/03/15	Centaurea	aeolica	Panarea	LB	T15	2	1
20/06/13	27/03/15	Centaurea	aeolica	Panarea	LB	T15	2	1
20/06/13	27/03/15	Centaurea	aeolica	Panarea	LB	T15	2	1
20/06/13	27/03/15	Centaurea	aeolica	Panarea	LB	T15	2	1
20/06/13	27/03/15	Centaurea	aeolica	Panarea	LB	T15	2	1
20/06/13	27/03/15	Centaurea	aeolica	Panarea	LB	T15	2	1
20/06/13	27/03/15	Centaurea	aeolica	Panarea	LB	T15	2	1
20/06/13	27/03/15	Centaurea	aeolica	Panarea	LB	T15	2	1
20/06/13	27/03/15	Centaurea	aeolica	Panarea	LB	T15	2	1
20/06/13	27/03/15	Centaurea	aeolica	Panarea	LB	T15	2	1
20/06/13	27/03/15	Centaurea	aeolica	Panarea	LB	T15	2	1
20/06/13	27/03/15	Centaurea	aeolica	Panarea	LB	T15	2	1
20/06/13	27/03/15	Centaurea	aeolica	Panarea	LB	T15	2	1
20/06/13	27/03/15	Centaurea	aeolica	Panarea	LB	T15	2	1
20/06/13	27/03/15	Centaurea	aeolica	Panarea	LB	T15	3	1
20/06/13	27/03/15	Centaurea	aeolica	Panarea	LB	T15	3	1
20/06/13	27/03/15	Centaurea	aeolica	Panarea	LB	T15	3	1
20/06/13	27/03/15	Centaurea	aeolica	Panarea	LB	T15	3	1
20/06/13	27/03/15	Centaurea	aeolica	Panarea	LB	T15	3	1
20/06/13	27/03/15	Centaurea	aeolica	Panarea	LB	T15	3	1
20/06/13	27/03/15	Centaurea	aeolica	Panarea	LB	T15	3	1
20/06/13	27/03/15	Centaurea	aeolica	Panarea	LB	T15	3	1
20/06/13	27/03/15	Centaurea	aeolica	Panarea	LB	T15	3	1
20/06/13	27/03/15	Centaurea	aeolica	Panarea	LB	T15	3	1
20/06/13	27/03/15	Centaurea	aeolica	Panarea	LB	T15	3	1
20/06/13	27/03/15	Centaurea	aeolica	Panarea	LB	T15	3	1
20/06/13	27/03/15	Centaurea	aeolica	Panarea	LB	T15	3	1
20/06/13	27/03/15	Centaurea	aeolica	Panarea	LB	T15	3	1
20/06/13	27/03/15	Centaurea	aeolica	Panarea	LB	T15	3	1
20/06/13	27/03/15	Centaurea	aeolica	Panarea	LB	T15	3	1
20/06/13	27/03/15	Centaurea	aeolica	Panarea	LB	T15	3	1
20/06/13	27/03/15	Centaurea	aeolica	Panarea	LB	T15	3	1
20/06/13	27/03/15	Centaurea	aeolica	Panarea	LB	T15	3	1
20/06/13	27/03/15	Centaurea	aeolica	Panarea	LB	T15	4	1
20/06/13	27/03/15	Centaurea	aeolica	Panarea	LB	T15	4	1
20/06/13	27/03/15	Centaurea	aeolica	Panarea	LB	T15	4	1
20/06/13	27/03/15	Centaurea	aeolica	Panarea	LB	T15	4	1
20/06/13	27/03/15	Centaurea	aeolica	Panarea	LB	T15	4	1
20/06/13	27/03/15	Centaurea	aeolica	Panarea	LB	T15	4	1
20/06/13	27/03/15	Centaurea	aeolica	Panarea	LB	T15	4	1
20/06/13	27/03/15	Centaurea	aeolica	Panarea	LB	T15	4	1
20/06/13	27/03/15	Centaurea	aeolica	Panarea	LB	T15	4	1
20/06/13	27/03/15	Centaurea	aeolica	Panarea	LB	T15	4	1
20/06/13	27/03/15	Centaurea	aeolica	Panarea	LB	T15	4	1
20/06/13	27/03/15	Centaurea	aeolica	Panarea	LB	T15	4	1
20/06/13	27/03/15	Centaurea	aeolica	Panarea	LB	T15	4	1
20/06/13	27/03/15	Centaurea	aeolica	Panarea	LB	T15	4	1
20/06/13	27/03/15	Centaurea	aeolica	Panarea	LB	T15	4	1
20/06/13	27/03/15	Centaurea	aeolica	Panarea	LB	T15	4	1
20/06/13	27/03/15	Centaurea	aeolica	Panarea	LB	T15	4	1
20/06/13	27/03/15	Centaurea	aeolica	Panarea	LB	T15	4	1
20/06/13	27/03/15	Centaurea	aeolica	Panarea	LB	T15	4	1
20/06/13	27/03/15	Centaurea	aeolica	Panarea	LB	T15	4	1
20/06/13	27/03/15	Centaurea	aeolica	Panarea	LB	T15	4	1
20/06/13	27/03/15	Centaurea	aeolica	Panarea	LB	T20	1	1
20/06/13	27/03/15	Centaurea	aeolica	Panarea	LB	T20	1	1
20/06/13	27/03/15	Centaurea	aeolica	Panarea	LB	T20	1	1
20/06/13	27/03/15	Centaurea	aeolica	Panarea	LB	T20	1	1
20/06/13	27/03/15	Centaurea	aeolica	Panarea	LB	T20	1	1
20/06/13	27/03/15	Centaurea	aeolica	Panarea	LB	T20	1	1
20/06/13	27/03/15	Centaurea	aeolica	Panarea	LB	T20	1	1
20/06/13	27/03/15	Centaurea	aeolica	Panarea	LB	T20	1	1
20/06/13	27/03/15	Centaurea	aeolica	Panarea	LB	T20	1	1
20/06/13	27/03/15	Centaurea	aeolica	Panarea	LB	T20	1	1
20/06/13	27/03/15	Centaurea	aeolica	Panarea	LB	T20	1	1
20/06/13	27/03/15	Centaurea	aeolica	Panarea	LB	T20	2	1
20/06/13	27/03/15	Centaurea	aeolica	Panarea	LB	T20	2	1
20/06/13	27/03/15	Centaurea	aeolica	Panarea	LB	T20	2	1
20/06/13	27/03/15	Centaurea	aeolica	Panarea	LB	T20	2	1
20/06/13	27/03/15	Centaurea	aeolica	Panarea	LB	T20	2	1
20/06/13	27/03/15	Centaurea	aeolica	Panarea	LB	T20	2	1
20/06/13	27/03/15	Centaurea	aeolica	Panarea	LB	T20	2	1
20/06/13	27/03/15	Centaurea	aeolica	Panarea	LB	T20	2	1
20/06/13	27/03/15	Centaurea	aeolica	Panarea	LB	T20	3	1
20/06/13	27/03/15	Centaurea	aeolica	Panarea	LB	T20	3	1
20/06/13	27/03/15	Centaurea	aeolica	Panarea	LB	T20	3	1
20/06/13	27/03/15	Centaurea	aeolica	Panarea	LB	T20	3	1
20/06/13	27/03/15	Centaurea	aeolica	Panarea	LB	T20	3	1
20/06/13	27/03/15	Centaurea	aeolica	Panarea	LB	T20	3	1
20/06/13	27/03/15	Centaurea	aeolica	Panarea	LB	T20	3	1
20/06/13	27/03/15	Centaurea	aeolica	Panarea	LB	T20	3	1
20/06/13	27/03/15	Centaurea	aeolica	Panarea	LB	T20	3	1
20/06/13	27/03/15	Centaurea	aeolica	Panarea	LB	T20	3	1
20/06/13	27/03/15	Centaurea	aeolica	Panarea	LB	T20	3	1
20/06/13	27/03/15	Centaurea	aeolica	Panarea	LB	T20	3	1
20/06/13	27/03/15	Centaurea	aeolica	Panarea	LB	T20	3	1
20/06/13	27/03/15	Centaurea	aeolica	Panarea	LB	T20	3	1
20/06/13	27/03/15	Centaurea	aeolica	Panarea	LB	T20	3	1
20/06/13	27/03/15	Centaurea	aeolica	Panarea	LB	T20	3	1
20/06/13	27/03/15	Centaurea	aeolica	Panarea	LB	T20	4	1
20/06/13	27/03/15	Centaurea	aeolica	Panarea	LB	T20	4	1
20/06/13	27/03/15	Centaurea	aeolica	Panarea	LB	T20	4	1
20/06/13	27/03/15	Centaurea	aeolica	Panarea	LB	T20	4	1
20/06/13	27/03/15	Centaurea	aeolica	Panarea	LB	T20	4	1
20/06/13	27/03/15	Centaurea	aeolica	Panarea	LB	T20	4	1
20/06/13	27/03/15	Centaurea	aeolica	Panarea	LB	T20	4	1
20/06/13	27/03/15	Centaurea	aeolica	Panarea	LB	T20	4	1
20/06/13	27/03/15	Centaurea	aeolica	Panarea	LB	T20	4	1
20/06/13	27/03/15	Centaurea	aeolica	Panarea	LB	T20	4	1
20/06/13	27/03/15	Centaurea	aeolica	Panarea	LB	T25	1	1
20/06/13	27/03/15	Centaurea	aeolica	Panarea	LB	T25	1	1
20/06/13	27/03/15	Centaurea	aeolica	Panarea	LB	T25	1	1
20/06/13	27/03/15	Centaurea	aeolica	Panarea	LB	T25	1	1
20/06/13	27/03/15	Centaurea	aeolica	Panarea	LB	T25	1	1
20/06/13	27/03/15	Centaurea	aeolica	Panarea	LB	T25	1	1
20/06/13	27/03/15	Centaurea	aeolica	Panarea	LB	T25	1	1
20/06/13	27/03/15	Centaurea	aeolica	Panarea	LB	T25	1	1
20/06/13	27/03/15	Centaurea	aeolica	Panarea	LB	T25	1	1
20/06/13	27/03/15	Centaurea	aeolica	Panarea	LB	T25	1	1
20/06/13	27/03/15	Centaurea	aeolica	Panarea	LB	T25	1	1
20/06/13	27/03/15	Centaurea	aeolica	Panarea	LB	T25	1	1
20/06/13	27/03/15	Centaurea	aeolica	Panarea	LB	T25	1	1
20/06/13	27/03/15	Centaurea	aeolica	Panarea	LB	T25	1	1
20/06/13	27/03/15	Centaurea	aeolica	Panarea	LB	T25	2	1
20/06/13	27/03/15	Centaurea	aeolica	Panarea	LB	T25	2	1
20/06/13	27/03/15	Centaurea	aeolica	Panarea	LB	T25	2	1
20/06/13	27/03/15	Centaurea	aeolica	Panarea	LB	T25	2	1
20/06/13	27/03/15	Centaurea	aeolica	Panarea	LB	T25	2	1
20/06/13	27/03/15	Centaurea	aeolica	Panarea	LB	T25	2	1
20/06/13	27/03/15	Centaurea	aeolica	Panarea	LB	T25	2	1
20/06/13	27/03/15	Centaurea	aeolica	Panarea	LB	T25	2	1
20/06/13	27/03/15	Centaurea	aeolica	Panarea	LB	T25	2	1
20/06/13	27/03/15	Centaurea	aeolica	Panarea	LB	T25	3	1
20/06/13	27/03/15	Centaurea	aeolica	Panarea	LB	T25	3	1
20/06/13	27/03/15	Centaurea	aeolica	Panarea	LB	T25	3	1
20/06/13	27/03/15	Centaurea	aeolica	Panarea	LB	T25	3	1
20/06/13	27/03/15	Centaurea	aeolica	Panarea	LB	T25	3	1
20/06/13	27/03/15	Centaurea	aeolica	Panarea	LB	T25	3	1
20/06/13	27/03/15	Centaurea	aeolica	Panarea	LB	T25	3	1
20/06/13	27/03/15	Centaurea	aeolica	Panarea	LB	T25	3	1
20/06/13	27/03/15	Centaurea	aeolica	Panarea	LB	T25	3	1
20/06/13	27/03/15	Centaurea	aeolica	Panarea	LB	T25	3	1
20/06/13	27/03/15	Centaurea	aeolica	Panarea	LB	T25	3	1
20/06/13	27/03/15	Centaurea	aeolica	Panarea	LB	T25	3	1
20/06/13	27/03/15	Centaurea	aeolica	Panarea	LB	T25	4	1
20/06/13	27/03/15	Centaurea	aeolica	Panarea	LB	T25	4	1
20/06/13	27/03/15	Centaurea	aeolica	Panarea	LB	T25	4	1
20/06/13	27/03/15	Centaurea	aeolica	Panarea	LB	T25	4	1
20/06/13	27/03/15	Centaurea	aeolica	Panarea	LB	T25	4	1
20/06/13	27/03/15	Centaurea	aeolica	Panarea	LB	T25	4	1
20/06/13	27/03/15	Centaurea	aeolica	Panarea	LB	T25	4	1
20/06/13	27/03/15	Centaurea	aeolica	Panarea	LB	T25	4	1
20/06/13	27/03/15	Centaurea	aeolica	Panarea	LB	T25	4	1
20/06/13	27/03/15	Centaurea	aeolica	Panarea	LB	T30	1	1
20/06/13	27/03/15	Centaurea	aeolica	Panarea	LB	T30	1	1
20/06/13	27/03/15	Centaurea	aeolica	Panarea	LB	T30	1	1
20/06/13	27/03/15	Centaurea	aeolica	Panarea	LB	T30	2	1
20/06/13	27/03/15	Centaurea	aeolica	Panarea	LB	T30	2	1
20/06/13	27/03/15	Centaurea	aeolica	Panarea	LB	T30	3	1
20/06/13	27/03/15	Centaurea	aeolica	Panarea	LB	T30	3	1
20/06/13	27/03/15	Centaurea	aeolica	Panarea	LB	T30	3	1
20/06/13	27/03/15	Centaurea	aeolica	Panarea	LB	T30	4	1
20/06/13	27/03/15	Centaurea	aeolica	Panarea	B	T05	1	1
20/06/13	27/03/15	Centaurea	aeolica	Panarea	B	T05	1	1
20/06/13	27/03/15	Centaurea	aeolica	Panarea	B	T05	1	1
20/06/13	27/03/15	Centaurea	aeolica	Panarea	B	T05	1	1
20/06/13	27/03/15	Centaurea	aeolica	Panarea	B	T05	1	1
20/06/13	27/03/15	Centaurea	aeolica	Panarea	B	T05	1	1
20/06/13	27/03/15	Centaurea	aeolica	Panarea	B	T05	1	1
20/06/13	27/03/15	Centaurea	aeolica	Panarea	B	T05	1	1
20/06/13	27/03/15	Centaurea	aeolica	Panarea	B	T05	1	1
20/06/13	27/03/15	Centaurea	aeolica	Panarea	B	T05	1	1
20/06/13	27/03/15	Centaurea	aeolica	Panarea	B	T05	1	1
20/06/13	27/03/15	Centaurea	aeolica	Panarea	B	T05	1	1
20/06/13	27/03/15	Centaurea	aeolica	Panarea	B	T05	1	1
20/06/13	27/03/15	Centaurea	aeolica	Panarea	B	T05	1	1
20/06/13	27/03/15	Centaurea	aeolica	Panarea	B	T05	1	1
20/06/13	27/03/15	Centaurea	aeolica	Panarea	B	T05	1	1
20/06/13	27/03/15	Centaurea	aeolica	Panarea	B	T05	1	1
20/06/13	27/03/15	Centaurea	aeolica	Panarea	B	T05	2	1
20/06/13	27/03/15	Centaurea	aeolica	Panarea	B	T05	2	1
20/06/13	27/03/15	Centaurea	aeolica	Panarea	B	T05	3	1
20/06/13	27/03/15	Centaurea	aeolica	Panarea	B	T05	3	1
20/06/13	27/03/15	Centaurea	aeolica	Panarea	B	T05	3	1
20/06/13	27/03/15	Centaurea	aeolica	Panarea	B	T05	3	1
20/06/13	27/03/15	Centaurea	aeolica	Panarea	B	T05	3	1
20/06/13	27/03/15	Centaurea	aeolica	Panarea	B	T05	3	1
20/06/13	27/03/15	Centaurea	aeolica	Panarea	B	T05	3	1
20/06/13	27/03/15	Centaurea	aeolica	Panarea	B	T05	3	1
20/06/13	27/03/15	Centaurea	aeolica	Panarea	B	T05	3	1
20/06/13	27/03/15	Centaurea	aeolica	Panarea	B	T05	3	1
20/06/13	27/03/15	Centaurea	aeolica	Panarea	B	T05	3	1
20/06/13	27/03/15	Centaurea	aeolica	Panarea	B	T05	3	1
20/06/13	27/03/15	Centaurea	aeolica	Panarea	B	T05	3	1
20/06/13	27/03/15	Centaurea	aeolica	Panarea	B	T05	3	1
20/06/13	27/03/15	Centaurea	aeolica	Panarea	B	T05	3	1
20/06/13	27/03/15	Centaurea	aeolica	Panarea	B	T05	3	1
20/06/13	27/03/15	Centaurea	aeolica	Panarea	B	T05	3	1
20/06/13	27/03/15	Centaurea	aeolica	Panarea	B	T05	4	1
20/06/13	27/03/15	Centaurea	aeolica	Panarea	B	T05	4	1
20/06/13	27/03/15	Centaurea	aeolica	Panarea	B	T05	4	1
20/06/13	27/03/15	Centaurea	aeolica	Panarea	B	T05	4	1
20/06/13	27/03/15	Centaurea	aeolica	Panarea	B	T05	4	1
20/06/13	27/03/15	Centaurea	aeolica	Panarea	B	T05	4	1
20/06/13	27/03/15	Centaurea	aeolica	Panarea	B	T05	4	1
20/06/13	27/03/15	Centaurea	aeolica	Panarea	B	T05	4	1
20/06/13	27/03/15	Centaurea	aeolica	Panarea	B	T05	4	1
20/06/13	27/03/15	Centaurea	aeolica	Panarea	B	T05	4	1
20/06/13	27/03/15	Centaurea	aeolica	Panarea	B	T05	4	1
20/06/13	27/03/15	Centaurea	aeolica	Panarea	B	T05	4	1
20/06/13	27/03/15	Centaurea	aeolica	Panarea	B	T05	4	1
20/06/13	27/03/15	Centaurea	aeolica	Panarea	B	T05	4	1
20/06/13	27/03/15	Centaurea	aeolica	Panarea	B	T05	4	1
20/06/13	27/03/15	Centaurea	aeolica	Panarea	B	T05	4	1
20/06/13	27/03/15	Centaurea	aeolica	Panarea	B	T05	4	1
20/06/13	27/03/15	Centaurea	aeolica	Panarea	B	T10	1	1
20/06/13	27/03/15	Centaurea	aeolica	Panarea	B	T10	1	1
20/06/13	27/03/15	Centaurea	aeolica	Panarea	B	T10	1	1
20/06/13	27/03/15	Centaurea	aeolica	Panarea	B	T10	1	1
20/06/13	27/03/15	Centaurea	aeolica	Panarea	B	T10	1	1
20/06/13	27/03/15	Centaurea	aeolica	Panarea	B	T10	1	1
20/06/13	27/03/15	Centaurea	aeolica	Panarea	B	T10	1	1
20/06/13	27/03/15	Centaurea	aeolica	Panarea	B	T10	1	1
20/06/13	27/03/15	Centaurea	aeolica	Panarea	B	T10	1	1
20/06/13	27/03/15	Centaurea	aeolica	Panarea	B	T10	1	1
20/06/13	27/03/15	Centaurea	aeolica	Panarea	B	T10	1	1
20/06/13	27/03/15	Centaurea	aeolica	Panarea	B	T10	1	1
20/06/13	27/03/15	Centaurea	aeolica	Panarea	B	T10	1	1
20/06/13	27/03/15	Centaurea	aeolica	Panarea	B	T10	1	1
20/06/13	27/03/15	Centaurea	aeolica	Panarea	B	T10	1	1
20/06/13	27/03/15	Centaurea	aeolica	Panarea	B	T10	1	1
20/06/13	27/03/15	Centaurea	aeolica	Panarea	B	T10	1	1
20/06/13	27/03/15	Centaurea	aeolica	Panarea	B	T10	1	1
20/06/13	27/03/15	Centaurea	aeolica	Panarea	B	T10	1	1
20/06/13	27/03/15	Centaurea	aeolica	Panarea	B	T10	1	1
20/06/13	27/03/15	Centaurea	aeolica	Panarea	B	T10	1	1
20/06/13	27/03/15	Centaurea	aeolica	Panarea	B	T10	1	1
20/06/13	27/03/15	Centaurea	aeolica	Panarea	B	T10	1	1
20/06/13	27/03/15	Centaurea	aeolica	Panarea	B	T10	2	1
20/06/13	27/03/15	Centaurea	aeolica	Panarea	B	T10	2	1
20/06/13	27/03/15	Centaurea	aeolica	Panarea	B	T10	2	1
20/06/13	27/03/15	Centaurea	aeolica	Panarea	B	T10	2	1
20/06/13	27/03/15	Centaurea	aeolica	Panarea	B	T10	2	1
20/06/13	27/03/15	Centaurea	aeolica	Panarea	B	T10	2	1
20/06/13	27/03/15	Centaurea	aeolica	Panarea	B	T10	2	1
20/06/13	27/03/15	Centaurea	aeolica	Panarea	B	T10	2	1
20/06/13	27/03/15	Centaurea	aeolica	Panarea	B	T10	2	1
20/06/13	27/03/15	Centaurea	aeolica	Panarea	B	T10	2	1
20/06/13	27/03/15	Centaurea	aeolica	Panarea	B	T10	2	1
20/06/13	27/03/15	Centaurea	aeolica	Panarea	B	T10	2	1
20/06/13	27/03/15	Centaurea	aeolica	Panarea	B	T10	2	1
20/06/13	27/03/15	Centaurea	aeolica	Panarea	B	T10	2	1
20/06/13	27/03/15	Centaurea	aeolica	Panarea	B	T10	2	1
20/06/13	27/03/15	Centaurea	aeolica	Panarea	B	T10	2	1
20/06/13	27/03/15	Centaurea	aeolica	Panarea	B	T10	2	1
20/06/13	27/03/15	Centaurea	aeolica	Panarea	B	T10	2	1
20/06/13	27/03/15	Centaurea	aeolica	Panarea	B	T10	2	1
20/06/13	27/03/15	Centaurea	aeolica	Panarea	B	T10	2	1
20/06/13	27/03/15	Centaurea	aeolica	Panarea	B	T10	2	1
20/06/13	27/03/15	Centaurea	aeolica	Panarea	B	T10	2	1
20/06/13	27/03/15	Centaurea	aeolica	Panarea	B	T10	2	1
20/06/13	27/03/15	Centaurea	aeolica	Panarea	B	T10	2	1
20/06/13	27/03/15	Centaurea	aeolica	Panarea	B	T10	3	1
20/06/13	27/03/15	Centaurea	aeolica	Panarea	B	T10	3	1
20/06/13	27/03/15	Centaurea	aeolica	Panarea	B	T10	3	1
20/06/13	27/03/15	Centaurea	aeolica	Panarea	B	T10	3	1
20/06/13	27/03/15	Centaurea	aeolica	Panarea	B	T10	3	1
20/06/13	27/03/15	Centaurea	aeolica	Panarea	B	T10	3	1
20/06/13	27/03/15	Centaurea	aeolica	Panarea	B	T10	3	1
20/06/13	27/03/15	Centaurea	aeolica	Panarea	B	T10	3	1
20/06/13	27/03/15	Centaurea	aeolica	Panarea	B	T10	3	1
20/06/13	27/03/15	Centaurea	aeolica	Panarea	B	T10	3	1
20/06/13	27/03/15	Centaurea	aeolica	Panarea	B	T10	3	1
20/06/13	27/03/15	Centaurea	aeolica	Panarea	B	T10	3	1
20/06/13	27/03/15	Centaurea	aeolica	Panarea	B	T10	3	1
20/06/13	27/03/15	Centaurea	aeolica	Panarea	B	T10	3	1
20/06/13	27/03/15	Centaurea	aeolica	Panarea	B	T10	3	1
20/06/13	27/03/15	Centaurea	aeolica	Panarea	B	T10	3	1
20/06/13	27/03/15	Centaurea	aeolica	Panarea	B	T10	3	1
20/06/13	27/03/15	Centaurea	aeolica	Panarea	B	T10	3	1
20/06/13	27/03/15	Centaurea	aeolica	Panarea	B	T10	3	1
20/06/13	27/03/15	Centaurea	aeolica	Panarea	B	T10	3	1
20/06/13	27/03/15	Centaurea	aeolica	Panarea	B	T10	3	1
20/06/13	27/03/15	Centaurea	aeolica	Panarea	B	T10	3	1
20/06/13	27/03/15	Centaurea	aeolica	Panarea	B	T10	4	1
20/06/13	27/03/15	Centaurea	aeolica	Panarea	B	T10	4	1
20/06/13	27/03/15	Centaurea	aeolica	Panarea	B	T10	4	1
20/06/13	27/03/15	Centaurea	aeolica	Panarea	B	T10	4	1
20/06/13	27/03/15	Centaurea	aeolica	Panarea	B	T10	4	1
20/06/13	27/03/15	Centaurea	aeolica	Panarea	B	T10	4	1
20/06/13	27/03/15	Centaurea	aeolica	Panarea	B	T10	4	1
20/06/13	27/03/15	Centaurea	aeolica	Panarea	B	T10	4	1
20/06/13	27/03/15	Centaurea	aeolica	Panarea	B	T10	4	1
20/06/13	27/03/15	Centaurea	aeolica	Panarea	B	T10	4	1
20/06/13	27/03/15	Centaurea	aeolica	Panarea	B	T10	4	1
20/06/13	27/03/15	Centaurea	aeolica	Panarea	B	T10	4	1
20/06/13	27/03/15	Centaurea	aeolica	Panarea	B	T10	4	1
20/06/13	27/03/15	Centaurea	aeolica	Panarea	B	T10	4	1
20/06/13	27/03/15	Centaurea	aeolica	Panarea	B	T10	4	1
20/06/13	27/03/15	Centaurea	aeolica	Panarea	B	T10	4	1
20/06/13	27/03/15	Centaurea	aeolica	Panarea	B	T10	4	1
20/06/13	27/03/15	Centaurea	aeolica	Panarea	B	T10	4	1
20/06/13	27/03/15	Centaurea	aeolica	Panarea	B	T10	4	1
20/06/13	27/03/15	Centaurea	aeolica	Panarea	B	T10	4	1
20/06/13	27/03/15	Centaurea	aeolica	Panarea	B	T10	4	1
20/06/13	27/03/15	Centaurea	aeolica	Panarea	B	T10	4	1
20/06/13	27/03/15	Centaurea	aeolica	Panarea	B	T15	1	1
20/06/13	27/03/15	Centaurea	aeolica	Panarea	B	T15	1	1
20/06/13	27/03/15	Centaurea	aeolica	Panarea	B	T15	1	1
20/06/13	27/03/15	Centaurea	aeolica	Panarea	B	T15	1	1
20/06/13	27/03/15	Centaurea	aeolica	Panarea	B	T15	1	1
20/06/13	27/03/15	Centaurea	aeolica	Panarea	B	T15	1	1
20/06/13	27/03/15	Centaurea	aeolica	Panarea	B	T15	1	1
20/06/13	27/03/15	Centaurea	aeolica	Panarea	B	T15	1	1
20/06/13	27/03/15	Centaurea	aeolica	Panarea	B	T15	1	1
20/06/13	27/03/15	Centaurea	aeolica	Panarea	B	T15	1	1
20/06/13	27/03/15	Centaurea	aeolica	Panarea	B	T15	1	1
20/06/13	27/03/15	Centaurea	aeolica	Panarea	B	T15	1	1
20/06/13	27/03/15	Centaurea	aeolica	Panarea	B	T15	1	1
20/06/13	27/03/15	Centaurea	aeolica	Panarea	B	T15	1	1
20/06/13	27/03/15	Centaurea	aeolica	Panarea	B	T15	1	1
20/06/13	27/03/15	Centaurea	aeolica	Panarea	B	T15	1	1
20/06/13	27/03/15	Centaurea	aeolica	Panarea	B	T15	1	1
20/06/13	27/03/15	Centaurea	aeolica	Panarea	B	T15	1	1
20/06/13	27/03/15	Centaurea	aeolica	Panarea	B	T15	1	1
20/06/13	27/03/15	Centaurea	aeolica	Panarea	B	T15	1	1
20/06/13	27/03/15	Centaurea	aeolica	Panarea	B	T15	1	1
20/06/13	27/03/15	Centaurea	aeolica	Panarea	B	T15	1	1
20/06/13	27/03/15	Centaurea	aeolica	Panarea	B	T15	2	1
20/06/13	27/03/15	Centaurea	aeolica	Panarea	B	T15	2	1
20/06/13	27/03/15	Centaurea	aeolica	Panarea	B	T15	2	1
20/06/13	27/03/15	Centaurea	aeolica	Panarea	B	T15	2	1
20/06/13	27/03/15	Centaurea	aeolica	Panarea	B	T15	2	1
20/06/13	27/03/15	Centaurea	aeolica	Panarea	B	T15	2	1
20/06/13	27/03/15	Centaurea	aeolica	Panarea	B	T15	2	1
20/06/13	27/03/15	Centaurea	aeolica	Panarea	B	T15	2	1
20/06/13	27/03/15	Centaurea	aeolica	Panarea	B	T15	2	1
20/06/13	27/03/15	Centaurea	aeolica	Panarea	B	T15	2	1
20/06/13	27/03/15	Centaurea	aeolica	Panarea	B	T15	2	1
20/06/13	27/03/15	Centaurea	aeolica	Panarea	B	T15	2	1
20/06/13	27/03/15	Centaurea	aeolica	Panarea	B	T15	2	1
20/06/13	27/03/15	Centaurea	aeolica	Panarea	B	T15	2	1
20/06/13	27/03/15	Centaurea	aeolica	Panarea	B	T15	2	1
20/06/13	27/03/15	Centaurea	aeolica	Panarea	B	T15	2	1
20/06/13	27/03/15	Centaurea	aeolica	Panarea	B	T15	2	1
20/06/13	27/03/15	Centaurea	aeolica	Panarea	B	T15	2	1
20/06/13	27/03/15	Centaurea	aeolica	Panarea	B	T15	3	1
20/06/13	27/03/15	Centaurea	aeolica	Panarea	B	T15	3	1
20/06/13	27/03/15	Centaurea	aeolica	Panarea	B	T15	3	1
20/06/13	27/03/15	Centaurea	aeolica	Panarea	B	T15	3	1
20/06/13	27/03/15	Centaurea	aeolica	Panarea	B	T15	3	1
20/06/13	27/03/15	Centaurea	aeolica	Panarea	B	T15	3	1
20/06/13	27/03/15	Centaurea	aeolica	Panarea	B	T15	3	1
20/06/13	27/03/15	Centaurea	aeolica	Panarea	B	T15	3	1
20/06/13	27/03/15	Centaurea	aeolica	Panarea	B	T15	3	1
20/06/13	27/03/15	Centaurea	aeolica	Panarea	B	T15	3	1
20/06/13	27/03/15	Centaurea	aeolica	Panarea	B	T15	3	1
20/06/13	27/03/15	Centaurea	aeolica	Panarea	B	T15	3	1
20/06/13	27/03/15	Centaurea	aeolica	Panarea	B	T15	3	1
20/06/13	27/03/15	Centaurea	aeolica	Panarea	B	T15	3	1
20/06/13	27/03/15	Centaurea	aeolica	Panarea	B	T15	3	1
20/06/13	27/03/15	Centaurea	aeolica	Panarea	B	T15	3	1
20/06/13	27/03/15	Centaurea	aeolica	Panarea	B	T15	3	1
20/06/13	27/03/15	Centaurea	aeolica	Panarea	B	T15	3	1
20/06/13	27/03/15	Centaurea	aeolica	Panarea	B	T15	3	1
20/06/13	27/03/15	Centaurea	aeolica	Panarea	B	T15	3	1
20/06/13	27/03/15	Centaurea	aeolica	Panarea	B	T15	3	1
20/06/13	27/03/15	Centaurea	aeolica	Panarea	B	T15	3	1
20/06/13	27/03/15	Centaurea	aeolica	Panarea	B	T15	3	1
20/06/13	27/03/15	Centaurea	aeolica	Panarea	B	T15	4	1
20/06/13	27/03/15	Centaurea	aeolica	Panarea	B	T15	4	1
20/06/13	27/03/15	Centaurea	aeolica	Panarea	B	T15	4	1
20/06/13	27/03/15	Centaurea	aeolica	Panarea	B	T15	4	1
20/06/13	27/03/15	Centaurea	aeolica	Panarea	B	T15	4	1
20/06/13	27/03/15	Centaurea	aeolica	Panarea	B	T15	4	1
20/06/13	27/03/15	Centaurea	aeolica	Panarea	B	T15	4	1
20/06/13	27/03/15	Centaurea	aeolica	Panarea	B	T15	4	1
20/06/13	27/03/15	Centaurea	aeolica	Panarea	B	T15	4	1
20/06/13	27/03/15	Centaurea	aeolica	Panarea	B	T15	4	1
20/06/13	27/03/15	Centaurea	aeolica	Panarea	B	T15	4	1
20/06/13	27/03/15	Centaurea	aeolica	Panarea	B	T15	4	1
20/06/13	27/03/15	Centaurea	aeolica	Panarea	B	T15	4	1
20/06/13	27/03/15	Centaurea	aeolica	Panarea	B	T15	4	1
20/06/13	27/03/15	Centaurea	aeolica	Panarea	B	T15	4	1
20/06/13	27/03/15	Centaurea	aeolica	Panarea	B	T15	4	1
20/06/13	27/03/15	Centaurea	aeolica	Panarea	B	T15	4	1
20/06/13	27/03/15	Centaurea	aeolica	Panarea	B	T15	4	1
20/06/13	27/03/15	Centaurea	aeolica	Panarea	B	T15	4	1
20/06/13	27/03/15	Centaurea	aeolica	Panarea	B	T15	4	1
20/06/13	27/03/15	Centaurea	aeolica	Panarea	B	T15	4	1
20/06/13	27/03/15	Centaurea	aeolica	Panarea	B	T15	4	1
20/06/13	27/03/15	Centaurea	aeolica	Panarea	B	T20	1	1
20/06/13	27/03/15	Centaurea	aeolica	Panarea	B	T20	1	1
20/06/13	27/03/15	Centaurea	aeolica	Panarea	B	T20	1	1
20/06/13	27/03/15	Centaurea	aeolica	Panarea	B	T20	1	1
20/06/13	27/03/15	Centaurea	aeolica	Panarea	B	T20	1	1
20/06/13	27/03/15	Centaurea	aeolica	Panarea	B	T20	1	1
20/06/13	27/03/15	Centaurea	aeolica	Panarea	B	T20	1	1
20/06/13	27/03/15	Centaurea	aeolica	Panarea	B	T20	1	1
20/06/13	27/03/15	Centaurea	aeolica	Panarea	B	T20	1	1
20/06/13	27/03/15	Centaurea	aeolica	Panarea	B	T20	1	1
20/06/13	27/03/15	Centaurea	aeolica	Panarea	B	T20	1	1
20/06/13	27/03/15	Centaurea	aeolica	Panarea	B	T20	1	1
20/06/13	27/03/15	Centaurea	aeolica	Panarea	B	T20	1	1
20/06/13	27/03/15	Centaurea	aeolica	Panarea	B	T20	1	1
20/06/13	27/03/15	Centaurea	aeolica	Panarea	B	T20	1	1
20/06/13	27/03/15	Centaurea	aeolica	Panarea	B	T20	1	1
20/06/13	27/03/15	Centaurea	aeolica	Panarea	B	T20	1	1
20/06/13	27/03/15	Centaurea	aeolica	Panarea	B	T20	2	1
20/06/13	27/03/15	Centaurea	aeolica	Panarea	B	T20	2	1
20/06/13	27/03/15	Centaurea	aeolica	Panarea	B	T20	2	1
20/06/13	27/03/15	Centaurea	aeolica	Panarea	B	T20	2	1
20/06/13	27/03/15	Centaurea	aeolica	Panarea	B	T20	2	1
20/06/13	27/03/15	Centaurea	aeolica	Panarea	B	T20	2	1
20/06/13	27/03/15	Centaurea	aeolica	Panarea	B	T20	2	1
20/06/13	27/03/15	Centaurea	aeolica	Panarea	B	T20	2	1
20/06/13	27/03/15	Centaurea	aeolica	Panarea	B	T20	2	1
20/06/13	27/03/15	Centaurea	aeolica	Panarea	B	T20	2	1
20/06/13	27/03/15	Centaurea	aeolica	Panarea	B	T20	2	1
20/06/13	27/03/15	Centaurea	aeolica	Panarea	B	T20	2	1
20/06/13	27/03/15	Centaurea	aeolica	Panarea	B	T20	2	1
20/06/13	27/03/15	Centaurea	aeolica	Panarea	B	T20	2	1
20/06/13	27/03/15	Centaurea	aeolica	Panarea	B	T20	2	1
20/06/13	27/03/15	Centaurea	aeolica	Panarea	B	T20	2	1
20/06/13	27/03/15	Centaurea	aeolica	Panarea	B	T20	2	1
20/06/13	27/03/15	Centaurea	aeolica	Panarea	B	T20	3	1
20/06/13	27/03/15	Centaurea	aeolica	Panarea	B	T20	3	1
20/06/13	27/03/15	Centaurea	aeolica	Panarea	B	T20	3	1
20/06/13	27/03/15	Centaurea	aeolica	Panarea	B	T20	3	1
20/06/13	27/03/15	Centaurea	aeolica	Panarea	B	T20	3	1
20/06/13	27/03/15	Centaurea	aeolica	Panarea	B	T20	3	1
20/06/13	27/03/15	Centaurea	aeolica	Panarea	B	T20	3	1
20/06/13	27/03/15	Centaurea	aeolica	Panarea	B	T20	3	1
20/06/13	27/03/15	Centaurea	aeolica	Panarea	B	T20	3	1
20/06/13	27/03/15	Centaurea	aeolica	Panarea	B	T20	3	1
20/06/13	27/03/15	Centaurea	aeolica	Panarea	B	T20	3	1
20/06/13	27/03/15	Centaurea	aeolica	Panarea	B	T20	3	1
20/06/13	27/03/15	Centaurea	aeolica	Panarea	B	T20	3	1
20/06/13	27/03/15	Centaurea	aeolica	Panarea	B	T20	3	1
20/06/13	27/03/15	Centaurea	aeolica	Panarea	B	T20	3	1
20/06/13	27/03/15	Centaurea	aeolica	Panarea	B	T20	3	1
20/06/13	27/03/15	Centaurea	aeolica	Panarea	B	T20	3	1
20/06/13	27/03/15	Centaurea	aeolica	Panarea	B	T20	3	1
20/06/13	27/03/15	Centaurea	aeolica	Panarea	B	T20	3	1
20/06/13	27/03/15	Centaurea	aeolica	Panarea	B	T20	4	1
20/06/13	27/03/15	Centaurea	aeolica	Panarea	B	T20	4	1
20/06/13	27/03/15	Centaurea	aeolica	Panarea	B	T20	4	1
20/06/13	27/03/15	Centaurea	aeolica	Panarea	B	T20	4	1
20/06/13	27/03/15	Centaurea	aeolica	Panarea	B	T20	4	1
20/06/13	27/03/15	Centaurea	aeolica	Panarea	B	T20	4	1
20/06/13	27/03/15	Centaurea	aeolica	Panarea	B	T20	4	1
20/06/13	27/03/15	Centaurea	aeolica	Panarea	B	T20	4	1
20/06/13	27/03/15	Centaurea	aeolica	Panarea	B	T20	4	1
20/06/13	27/03/15	Centaurea	aeolica	Panarea	B	T20	4	1
20/06/13	27/03/15	Centaurea	aeolica	Panarea	B	T20	4	1
20/06/13	27/03/15	Centaurea	aeolica	Panarea	B	T20	4	1
20/06/13	27/03/15	Centaurea	aeolica	Panarea	B	T20	4	1
20/06/13	27/03/15	Centaurea	aeolica	Panarea	B	T20	4	1
20/06/13	27/03/15	Centaurea	aeolica	Panarea	B	T20	4	1
20/06/13	27/03/15	Centaurea	aeolica	Panarea	B	T20	4	1
20/06/13	27/03/15	Centaurea	aeolica	Panarea	B	T20	4	1
20/06/13	27/03/15	Centaurea	aeolica	Panarea	B	T20	4	1
20/06/13	27/03/15	Centaurea	aeolica	Panarea	B	T20	4	1
20/06/13	27/03/15	Centaurea	aeolica	Panarea	B	T25	1	1
20/06/13	27/03/15	Centaurea	aeolica	Panarea	B	T25	1	1
20/06/13	27/03/15	Centaurea	aeolica	Panarea	B	T25	1	1
20/06/13	27/03/15	Centaurea	aeolica	Panarea	B	T25	1	1
20/06/13	27/03/15	Centaurea	aeolica	Panarea	B	T25	1	1
20/06/13	27/03/15	Centaurea	aeolica	Panarea	B	T25	1	1
20/06/13	27/03/15	Centaurea	aeolica	Panarea	B	T25	1	1
20/06/13	27/03/15	Centaurea	aeolica	Panarea	B	T25	1	1
20/06/13	27/03/15	Centaurea	aeolica	Panarea	B	T25	1	1
20/06/13	27/03/15	Centaurea	aeolica	Panarea	B	T25	1	1
20/06/13	27/03/15	Centaurea	aeolica	Panarea	B	T25	1	1
20/06/13	27/03/15	Centaurea	aeolica	Panarea	B	T25	1	1
20/06/13	27/03/15	Centaurea	aeolica	Panarea	B	T25	1	1
20/06/13	27/03/15	Centaurea	aeolica	Panarea	B	T25	1	1
20/06/13	27/03/15	Centaurea	aeolica	Panarea	B	T25	1	1
20/06/13	27/03/15	Centaurea	aeolica	Panarea	B	T25	1	1
20/06/13	27/03/15	Centaurea	aeolica	Panarea	B	T25	1	1
20/06/13	27/03/15	Centaurea	aeolica	Panarea	B	T25	1	1
20/06/13	27/03/15	Centaurea	aeolica	Panarea	B	T25	1	1
20/06/13	27/03/15	Centaurea	aeolica	Panarea	B	T25	1	1
20/06/13	27/03/15	Centaurea	aeolica	Panarea	B	T25	1	1
20/06/13	27/03/15	Centaurea	aeolica	Panarea	B	T25	1	1
20/06/13	27/03/15	Centaurea	aeolica	Panarea	B	T25	1	1
20/06/13	27/03/15	Centaurea	aeolica	Panarea	B	T25	2	1
20/06/13	27/03/15	Centaurea	aeolica	Panarea	B	T25	2	1
20/06/13	27/03/15	Centaurea	aeolica	Panarea	B	T25	2	1
20/06/13	27/03/15	Centaurea	aeolica	Panarea	B	T25	2	1
20/06/13	27/03/15	Centaurea	aeolica	Panarea	B	T25	2	1
20/06/13	27/03/15	Centaurea	aeolica	Panarea	B	T25	2	1
20/06/13	27/03/15	Centaurea	aeolica	Panarea	B	T25	2	1
20/06/13	27/03/15	Centaurea	aeolica	Panarea	B	T25	2	1
20/06/13	27/03/15	Centaurea	aeolica	Panarea	B	T25	2	1
20/06/13	27/03/15	Centaurea	aeolica	Panarea	B	T25	2	1
20/06/13	27/03/15	Centaurea	aeolica	Panarea	B	T25	2	1
20/06/13	27/03/15	Centaurea	aeolica	Panarea	B	T25	2	1
20/06/13	27/03/15	Centaurea	aeolica	Panarea	B	T25	2	1
20/06/13	27/03/15	Centaurea	aeolica	Panarea	B	T25	2	1
20/06/13	27/03/15	Centaurea	aeolica	Panarea	B	T25	2	1
20/06/13	27/03/15	Centaurea	aeolica	Panarea	B	T25	2	1
20/06/13	27/03/15	Centaurea	aeolica	Panarea	B	T25	3	1
20/06/13	27/03/15	Centaurea	aeolica	Panarea	B	T25	3	1
20/06/13	27/03/15	Centaurea	aeolica	Panarea	B	T25	3	1
20/06/13	27/03/15	Centaurea	aeolica	Panarea	B	T25	3	1
20/06/13	27/03/15	Centaurea	aeolica	Panarea	B	T25	3	1
20/06/13	27/03/15	Centaurea	aeolica	Panarea	B	T25	3	1
20/06/13	27/03/15	Centaurea	aeolica	Panarea	B	T25	3	1
20/06/13	27/03/15	Centaurea	aeolica	Panarea	B	T25	3	1
20/06/13	27/03/15	Centaurea	aeolica	Panarea	B	T25	3	1
20/06/13	27/03/15	Centaurea	aeolica	Panarea	B	T25	3	1
20/06/13	27/03/15	Centaurea	aeolica	Panarea	B	T25	3	1
20/06/13	27/03/15	Centaurea	aeolica	Panarea	B	T25	3	1
20/06/13	27/03/15	Centaurea	aeolica	Panarea	B	T25	3	1
20/06/13	27/03/15	Centaurea	aeolica	Panarea	B	T25	3	1
20/06/13	27/03/15	Centaurea	aeolica	Panarea	B	T25	3	1
20/06/13	27/03/15	Centaurea	aeolica	Panarea	B	T25	3	1
20/06/13	27/03/15	Centaurea	aeolica	Panarea	B	T25	3	1
20/06/13	27/03/15	Centaurea	aeolica	Panarea	B	T25	3	1
20/06/13	27/03/15	Centaurea	aeolica	Panarea	B	T25	4	1
20/06/13	27/03/15	Centaurea	aeolica	Panarea	B	T25	4	1
20/06/13	27/03/15	Centaurea	aeolica	Panarea	B	T25	4	1
20/06/13	27/03/15	Centaurea	aeolica	Panarea	B	T25	4	1
20/06/13	27/03/15	Centaurea	aeolica	Panarea	B	T25	4	1
20/06/13	27/03/15	Centaurea	aeolica	Panarea	B	T25	4	1
20/06/13	27/03/15	Centaurea	aeolica	Panarea	B	T25	4	1
20/06/13	27/03/15	Centaurea	aeolica	Panarea	B	T25	4	1
20/06/13	27/03/15	Centaurea	aeolica	Panarea	B	T25	4	1
20/06/13	27/03/15	Centaurea	aeolica	Panarea	B	T30	1	1
20/06/13	27/03/15	Centaurea	aeolica	Panarea	B	T30	1	1
20/06/13	27/03/15	Centaurea	aeolica	Panarea	B	T30	1	1
20/06/13	27/03/15	Centaurea	aeolica	Panarea	B	T30	1	1
20/06/13	27/03/15	Centaurea	aeolica	Panarea	B	T30	1	1
20/06/13	27/03/15	Centaurea	aeolica	Panarea	B	T30	1	1
20/06/13	27/03/15	Centaurea	aeolica	Panarea	B	T30	1	1
20/06/13	27/03/15	Centaurea	aeolica	Panarea	B	T30	1	1
20/06/13	27/03/15	Centaurea	aeolica	Panarea	B	T30	1	1
20/06/13	27/03/15	Centaurea	aeolica	Panarea	B	T30	1	1
20/06/13	27/03/15	Centaurea	aeolica	Panarea	B	T30	2	1
20/06/13	27/03/15	Centaurea	aeolica	Panarea	B	T30	2	1
20/06/13	27/03/15	Centaurea	aeolica	Panarea	B	T30	2	1
20/06/13	27/03/15	Centaurea	aeolica	Panarea	B	T30	2	1
20/06/13	27/03/15	Centaurea	aeolica	Panarea	B	T30	2	1
20/06/13	27/03/15	Centaurea	aeolica	Panarea	B	T30	2	1
20/06/13	27/03/15	Centaurea	aeolica	Panarea	B	T30	2	1
20/06/13	27/03/15	Centaurea	aeolica	Panarea	B	T30	2	1
20/06/13	27/03/15	Centaurea	aeolica	Panarea	B	T30	2	1
20/06/13	27/03/15	Centaurea	aeolica	Panarea	B	T30	2	1
20/06/13	27/03/15	Centaurea	aeolica	Panarea	B	T30	2	1
20/06/13	27/03/15	Centaurea	aeolica	Panarea	B	T30	2	1
20/06/13	27/03/15	Centaurea	aeolica	Panarea	B	T30	2	1
20/06/13	27/03/15	Centaurea	aeolica	Panarea	B	T30	3	1
20/06/13	27/03/15	Centaurea	aeolica	Panarea	B	T30	3	1
20/06/13	27/03/15	Centaurea	aeolica	Panarea	B	T30	3	1
20/06/13	27/03/15	Centaurea	aeolica	Panarea	B	T30	3	1
20/06/13	27/03/15	Centaurea	aeolica	Panarea	B	T30	3	1
20/06/13	27/03/15	Centaurea	aeolica	Panarea	B	T30	3	1
20/06/13	27/03/15	Centaurea	aeolica	Panarea	B	T30	4	1
20/06/13	27/03/15	Centaurea	aeolica	Panarea	B	T30	4	1
20/06/13	27/03/15	Centaurea	aeolica	Panarea	B	T30	4	1
20/06/13	27/03/15	Centaurea	aeolica	Panarea	B	T30	4	1
20/06/13	27/03/15	Centaurea	aeolica	Panarea	B	T30	4	1
20/06/13	27/03/15	Centaurea	aeolica	Panarea	B	T30	4	1
20/06/13	27/03/15	Centaurea	aeolica	Panarea	B	T30	4	1
20/06/13	27/03/15	Centaurea	aeolica	Panarea	B	T30	4	1
20/06/13	27/03/15	Centaurea	aeolica	Panarea	B	T30	4	1
20/06/13	27/03/15	Centaurea	aeolica	Panarea	B	T30	4	1
20/06/13	27/03/15	Centaurea	aeolica	Panarea	B	T30	4	1
19/06/13	27/03/15	Centaurea	aeolica	Lipari	LB	T05	1	1
19/06/13	27/03/15	Centaurea	aeolica	Lipari	LB	T05	1	1
19/06/13	27/03/15	Centaurea	aeolica	Lipari	LB	T05	1	1
19/06/13	27/03/15	Centaurea	aeolica	Lipari	LB	T05	1	1
19/06/13	27/03/15	Centaurea	aeolica	Lipari	LB	T05	1	1
19/06/13	27/03/15	Centaurea	aeolica	Lipari	LB	T05	1	1
19/06/13	27/03/15	Centaurea	aeolica	Lipari	LB	T05	1	1
19/06/13	27/03/15	Centaurea	aeolica	Lipari	LB	T05	1	1
19/06/13	27/03/15	Centaurea	aeolica	Lipari	LB	T05	1	1
19/06/13	27/03/15	Centaurea	aeolica	Lipari	LB	T05	1	1
19/06/13	27/03/15	Centaurea	aeolica	Lipari	LB	T05	1	1
19/06/13	27/03/15	Centaurea	aeolica	Lipari	LB	T05	1	1
19/06/13	27/03/15	Centaurea	aeolica	Lipari	LB	T05	1	1
19/06/13	27/03/15	Centaurea	aeolica	Lipari	LB	T05	1	1
19/06/13	27/03/15	Centaurea	aeolica	Lipari	LB	T05	1	1
19/06/13	27/03/15	Centaurea	aeolica	Lipari	LB	T05	1	1
19/06/13	27/03/15	Centaurea	aeolica	Lipari	LB	T05	1	1
19/06/13	27/03/15	Centaurea	aeolica	Lipari	LB	T05	1	1
19/06/13	27/03/15	Centaurea	aeolica	Lipari	LB	T05	1	1
19/06/13	27/03/15	Centaurea	aeolica	Lipari	LB	T05	1	1
19/06/13	27/03/15	Centaurea	aeolica	Lipari	LB	T05	1	1
19/06/13	27/03/15	Centaurea	aeolica	Lipari	LB	T05	2	1
19/06/13	27/03/15	Centaurea	aeolica	Lipari	LB	T05	2	1
19/06/13	27/03/15	Centaurea	aeolica	Lipari	LB	T05	2	1
19/06/13	27/03/15	Centaurea	aeolica	Lipari	LB	T05	2	1
19/06/13	27/03/15	Centaurea	aeolica	Lipari	LB	T05	2	1
19/06/13	27/03/15	Centaurea	aeolica	Lipari	LB	T05	2	1
19/06/13	27/03/15	Centaurea	aeolica	Lipari	LB	T05	2	1
19/06/13	27/03/15	Centaurea	aeolica	Lipari	LB	T05	2	1
19/06/13	27/03/15	Centaurea	aeolica	Lipari	LB	T05	2	1
19/06/13	27/03/15	Centaurea	aeolica	Lipari	LB	T05	2	1
19/06/13	27/03/15	Centaurea	aeolica	Lipari	LB	T05	2	1
19/06/13	27/03/15	Centaurea	aeolica	Lipari	LB	T05	2	1
19/06/13	27/03/15	Centaurea	aeolica	Lipari	LB	T05	2	1
19/06/13	27/03/15	Centaurea	aeolica	Lipari	LB	T05	2	1
19/06/13	27/03/15	Centaurea	aeolica	Lipari	LB	T05	2	1
19/06/13	27/03/15	Centaurea	aeolica	Lipari	LB	T05	2	1
19/06/13	27/03/15	Centaurea	aeolica	Lipari	LB	T05	3	1
19/06/13	27/03/15	Centaurea	aeolica	Lipari	LB	T05	3	1
19/06/13	27/03/15	Centaurea	aeolica	Lipari	LB	T05	3	1
19/06/13	27/03/15	Centaurea	aeolica	Lipari	LB	T05	3	1
19/06/13	27/03/15	Centaurea	aeolica	Lipari	LB	T05	3	1
19/06/13	27/03/15	Centaurea	aeolica	Lipari	LB	T05	3	1
19/06/13	27/03/15	Centaurea	aeolica	Lipari	LB	T05	3	1
19/06/13	27/03/15	Centaurea	aeolica	Lipari	LB	T05	3	1
19/06/13	27/03/15	Centaurea	aeolica	Lipari	LB	T05	3	1
19/06/13	27/03/15	Centaurea	aeolica	Lipari	LB	T05	3	1
19/06/13	27/03/15	Centaurea	aeolica	Lipari	LB	T05	3	1
19/06/13	27/03/15	Centaurea	aeolica	Lipari	LB	T05	3	1
19/06/13	27/03/15	Centaurea	aeolica	Lipari	LB	T05	3	1
19/06/13	27/03/15	Centaurea	aeolica	Lipari	LB	T05	3	1
19/06/13	27/03/15	Centaurea	aeolica	Lipari	LB	T05	3	1
19/06/13	27/03/15	Centaurea	aeolica	Lipari	LB	T05	3	1
19/06/13	27/03/15	Centaurea	aeolica	Lipari	LB	T05	3	1
19/06/13	27/03/15	Centaurea	aeolica	Lipari	LB	T05	3	1
19/06/13	27/03/15	Centaurea	aeolica	Lipari	LB	T05	3	1
19/06/13	27/03/15	Centaurea	aeolica	Lipari	LB	T05	3	1
19/06/13	27/03/15	Centaurea	aeolica	Lipari	LB	T05	4	1
19/06/13	27/03/15	Centaurea	aeolica	Lipari	LB	T05	4	1
19/06/13	27/03/15	Centaurea	aeolica	Lipari	LB	T05	4	1
19/06/13	27/03/15	Centaurea	aeolica	Lipari	LB	T05	4	1
19/06/13	27/03/15	Centaurea	aeolica	Lipari	LB	T05	4	1
19/06/13	27/03/15	Centaurea	aeolica	Lipari	LB	T05	4	1
19/06/13	27/03/15	Centaurea	aeolica	Lipari	LB	T05	4	1
19/06/13	27/03/15	Centaurea	aeolica	Lipari	LB	T05	4	1
19/06/13	27/03/15	Centaurea	aeolica	Lipari	LB	T05	4	1
19/06/13	27/03/15	Centaurea	aeolica	Lipari	LB	T05	4	1
19/06/13	27/03/15	Centaurea	aeolica	Lipari	LB	T05	4	1
19/06/13	27/03/15	Centaurea	aeolica	Lipari	LB	T05	4	1
19/06/13	27/03/15	Centaurea	aeolica	Lipari	LB	T05	4	1
19/06/13	27/03/15	Centaurea	aeolica	Lipari	LB	T05	4	1
19/06/13	27/03/15	Centaurea	aeolica	Lipari	LB	T05	4	1
19/06/13	27/03/15	Centaurea	aeolica	Lipari	LB	T05	4	1
19/06/13	27/03/15	Centaurea	aeolica	Lipari	LB	T05	4	1
19/06/13	27/03/15	Centaurea	aeolica	Lipari	LB	T05	4	1
19/06/13	27/03/15	Centaurea	aeolica	Lipari	LB	T05	4	1
19/06/13	27/03/15	Centaurea	aeolica	Lipari	LB	T05	4	1
19/06/13	27/03/15	Centaurea	aeolica	Lipari	LB	T10	1	1
19/06/13	27/03/15	Centaurea	aeolica	Lipari	LB	T10	1	1
19/06/13	27/03/15	Centaurea	aeolica	Lipari	LB	T10	1	1
19/06/13	27/03/15	Centaurea	aeolica	Lipari	LB	T10	1	1
19/06/13	27/03/15	Centaurea	aeolica	Lipari	LB	T10	1	1
19/06/13	27/03/15	Centaurea	aeolica	Lipari	LB	T10	1	1
19/06/13	27/03/15	Centaurea	aeolica	Lipari	LB	T10	1	1
19/06/13	27/03/15	Centaurea	aeolica	Lipari	LB	T10	1	1
19/06/13	27/03/15	Centaurea	aeolica	Lipari	LB	T10	1	1
19/06/13	27/03/15	Centaurea	aeolica	Lipari	LB	T10	1	1
19/06/13	27/03/15	Centaurea	aeolica	Lipari	LB	T10	1	1
19/06/13	27/03/15	Centaurea	aeolica	Lipari	LB	T10	1	1
19/06/13	27/03/15	Centaurea	aeolica	Lipari	LB	T10	1	1
19/06/13	27/03/15	Centaurea	aeolica	Lipari	LB	T10	1	1
19/06/13	27/03/15	Centaurea	aeolica	Lipari	LB	T10	1	1
19/06/13	27/03/15	Centaurea	aeolica	Lipari	LB	T10	1	1
19/06/13	27/03/15	Centaurea	aeolica	Lipari	LB	T10	1	1
19/06/13	27/03/15	Centaurea	aeolica	Lipari	LB	T10	1	1
19/06/13	27/03/15	Centaurea	aeolica	Lipari	LB	T10	1	1
19/06/13	27/03/15	Centaurea	aeolica	Lipari	LB	T10	1	1
19/06/13	27/03/15	Centaurea	aeolica	Lipari	LB	T10	1	1
19/06/13	27/03/15	Centaurea	aeolica	Lipari	LB	T10	1	1
19/06/13	27/03/15	Centaurea	aeolica	Lipari	LB	T10	1	1
19/06/13	27/03/15	Centaurea	aeolica	Lipari	LB	T10	2	1
19/06/13	27/03/15	Centaurea	aeolica	Lipari	LB	T10	2	1
19/06/13	27/03/15	Centaurea	aeolica	Lipari	LB	T10	2	1
19/06/13	27/03/15	Centaurea	aeolica	Lipari	LB	T10	2	1
19/06/13	27/03/15	Centaurea	aeolica	Lipari	LB	T10	2	1
19/06/13	27/03/15	Centaurea	aeolica	Lipari	LB	T10	2	1
19/06/13	27/03/15	Centaurea	aeolica	Lipari	LB	T10	2	1
19/06/13	27/03/15	Centaurea	aeolica	Lipari	LB	T10	2	1
19/06/13	27/03/15	Centaurea	aeolica	Lipari	LB	T10	2	1
19/06/13	27/03/15	Centaurea	aeolica	Lipari	LB	T10	2	1
19/06/13	27/03/15	Centaurea	aeolica	Lipari	LB	T10	2	1
19/06/13	27/03/15	Centaurea	aeolica	Lipari	LB	T10	2	1
19/06/13	27/03/15	Centaurea	aeolica	Lipari	LB	T10	2	1
19/06/13	27/03/15	Centaurea	aeolica	Lipari	LB	T10	2	1
19/06/13	27/03/15	Centaurea	aeolica	Lipari	LB	T10	2	1
19/06/13	27/03/15	Centaurea	aeolica	Lipari	LB	T10	2	1
19/06/13	27/03/15	Centaurea	aeolica	Lipari	LB	T10	2	1
19/06/13	27/03/15	Centaurea	aeolica	Lipari	LB	T10	2	1
19/06/13	27/03/15	Centaurea	aeolica	Lipari	LB	T10	2	1
19/06/13	27/03/15	Centaurea	aeolica	Lipari	LB	T10	2	1
19/06/13	27/03/15	Centaurea	aeolica	Lipari	LB	T10	2	1
19/06/13	27/03/15	Centaurea	aeolica	Lipari	LB	T10	2	1
19/06/13	27/03/15	Centaurea	aeolica	Lipari	LB	T10	3	1
19/06/13	27/03/15	Centaurea	aeolica	Lipari	LB	T10	3	1
19/06/13	27/03/15	Centaurea	aeolica	Lipari	LB	T10	3	1
19/06/13	27/03/15	Centaurea	aeolica	Lipari	LB	T10	3	1
19/06/13	27/03/15	Centaurea	aeolica	Lipari	LB	T10	3	1
19/06/13	27/03/15	Centaurea	aeolica	Lipari	LB	T10	3	1
19/06/13	27/03/15	Centaurea	aeolica	Lipari	LB	T10	3	1
19/06/13	27/03/15	Centaurea	aeolica	Lipari	LB	T10	3	1
19/06/13	27/03/15	Centaurea	aeolica	Lipari	LB	T10	3	1
19/06/13	27/03/15	Centaurea	aeolica	Lipari	LB	T10	3	1
19/06/13	27/03/15	Centaurea	aeolica	Lipari	LB	T10	3	1
19/06/13	27/03/15	Centaurea	aeolica	Lipari	LB	T10	3	1
19/06/13	27/03/15	Centaurea	aeolica	Lipari	LB	T10	3	1
19/06/13	27/03/15	Centaurea	aeolica	Lipari	LB	T10	3	1
19/06/13	27/03/15	Centaurea	aeolica	Lipari	LB	T10	3	1
19/06/13	27/03/15	Centaurea	aeolica	Lipari	LB	T10	3	1
19/06/13	27/03/15	Centaurea	aeolica	Lipari	LB	T10	3	1
19/06/13	27/03/15	Centaurea	aeolica	Lipari	LB	T10	3	1
19/06/13	27/03/15	Centaurea	aeolica	Lipari	LB	T10	3	1
19/06/13	27/03/15	Centaurea	aeolica	Lipari	LB	T10	3	1
19/06/13	27/03/15	Centaurea	aeolica	Lipari	LB	T10	4	1
19/06/13	27/03/15	Centaurea	aeolica	Lipari	LB	T10	4	1
19/06/13	27/03/15	Centaurea	aeolica	Lipari	LB	T10	4	1
19/06/13	27/03/15	Centaurea	aeolica	Lipari	LB	T10	4	1
19/06/13	27/03/15	Centaurea	aeolica	Lipari	LB	T10	4	1
19/06/13	27/03/15	Centaurea	aeolica	Lipari	LB	T10	4	1
19/06/13	27/03/15	Centaurea	aeolica	Lipari	LB	T10	4	1
19/06/13	27/03/15	Centaurea	aeolica	Lipari	LB	T10	4	1
19/06/13	27/03/15	Centaurea	aeolica	Lipari	LB	T10	4	1
19/06/13	27/03/15	Centaurea	aeolica	Lipari	LB	T10	4	1
19/06/13	27/03/15	Centaurea	aeolica	Lipari	LB	T10	4	1
19/06/13	27/03/15	Centaurea	aeolica	Lipari	LB	T10	4	1
19/06/13	27/03/15	Centaurea	aeolica	Lipari	LB	T10	4	1
19/06/13	27/03/15	Centaurea	aeolica	Lipari	LB	T10	4	1
19/06/13	27/03/15	Centaurea	aeolica	Lipari	LB	T10	4	1
19/06/13	27/03/15	Centaurea	aeolica	Lipari	LB	T10	4	1
19/06/13	27/03/15	Centaurea	aeolica	Lipari	LB	T10	4	1
19/06/13	27/03/15	Centaurea	aeolica	Lipari	LB	T10	4	1
19/06/13	27/03/15	Centaurea	aeolica	Lipari	LB	T10	4	1
19/06/13	27/03/15	Centaurea	aeolica	Lipari	LB	T10	4	1
19/06/13	27/03/15	Centaurea	aeolica	Lipari	LB	T10	4	1
19/06/13	27/03/15	Centaurea	aeolica	Lipari	LB	T10	4	1
19/06/13	27/03/15	Centaurea	aeolica	Lipari	LB	T15	1	1
19/06/13	27/03/15	Centaurea	aeolica	Lipari	LB	T15	1	1
19/06/13	27/03/15	Centaurea	aeolica	Lipari	LB	T15	1	1
19/06/13	27/03/15	Centaurea	aeolica	Lipari	LB	T15	1	1
19/06/13	27/03/15	Centaurea	aeolica	Lipari	LB	T15	1	1
19/06/13	27/03/15	Centaurea	aeolica	Lipari	LB	T15	1	1
19/06/13	27/03/15	Centaurea	aeolica	Lipari	LB	T15	1	1
19/06/13	27/03/15	Centaurea	aeolica	Lipari	LB	T15	1	1
19/06/13	27/03/15	Centaurea	aeolica	Lipari	LB	T15	1	1
19/06/13	27/03/15	Centaurea	aeolica	Lipari	LB	T15	1	1
19/06/13	27/03/15	Centaurea	aeolica	Lipari	LB	T15	1	1
19/06/13	27/03/15	Centaurea	aeolica	Lipari	LB	T15	1	1
19/06/13	27/03/15	Centaurea	aeolica	Lipari	LB	T15	1	1
19/06/13	27/03/15	Centaurea	aeolica	Lipari	LB	T15	1	1
19/06/13	27/03/15	Centaurea	aeolica	Lipari	LB	T15	1	1
19/06/13	27/03/15	Centaurea	aeolica	Lipari	LB	T15	1	1
19/06/13	27/03/15	Centaurea	aeolica	Lipari	LB	T15	1	1
19/06/13	27/03/15	Centaurea	aeolica	Lipari	LB	T15	1	1
19/06/13	27/03/15	Centaurea	aeolica	Lipari	LB	T15	1	1
19/06/13	27/03/15	Centaurea	aeolica	Lipari	LB	T15	1	1
19/06/13	27/03/15	Centaurea	aeolica	Lipari	LB	T15	1	1
19/06/13	27/03/15	Centaurea	aeolica	Lipari	LB	T15	1	1
19/06/13	27/03/15	Centaurea	aeolica	Lipari	LB	T15	2	1
19/06/13	27/03/15	Centaurea	aeolica	Lipari	LB	T15	2	1
19/06/13	27/03/15	Centaurea	aeolica	Lipari	LB	T15	2	1
19/06/13	27/03/15	Centaurea	aeolica	Lipari	LB	T15	2	1
19/06/13	27/03/15	Centaurea	aeolica	Lipari	LB	T15	2	1
19/06/13	27/03/15	Centaurea	aeolica	Lipari	LB	T15	2	1
19/06/13	27/03/15	Centaurea	aeolica	Lipari	LB	T15	2	1
19/06/13	27/03/15	Centaurea	aeolica	Lipari	LB	T15	2	1
19/06/13	27/03/15	Centaurea	aeolica	Lipari	LB	T15	2	1
19/06/13	27/03/15	Centaurea	aeolica	Lipari	LB	T15	2	1
19/06/13	27/03/15	Centaurea	aeolica	Lipari	LB	T15	2	1
19/06/13	27/03/15	Centaurea	aeolica	Lipari	LB	T15	2	1
19/06/13	27/03/15	Centaurea	aeolica	Lipari	LB	T15	2	1
19/06/13	27/03/15	Centaurea	aeolica	Lipari	LB	T15	2	1
19/06/13	27/03/15	Centaurea	aeolica	Lipari	LB	T15	2	1
19/06/13	27/03/15	Centaurea	aeolica	Lipari	LB	T15	2	1
19/06/13	27/03/15	Centaurea	aeolica	Lipari	LB	T15	2	1
19/06/13	27/03/15	Centaurea	aeolica	Lipari	LB	T15	2	1
19/06/13	27/03/15	Centaurea	aeolica	Lipari	LB	T15	2	1
19/06/13	27/03/15	Centaurea	aeolica	Lipari	LB	T15	2	1
19/06/13	27/03/15	Centaurea	aeolica	Lipari	LB	T15	2	1
19/06/13	27/03/15	Centaurea	aeolica	Lipari	LB	T15	2	1
19/06/13	27/03/15	Centaurea	aeolica	Lipari	LB	T15	2	1
19/06/13	27/03/15	Centaurea	aeolica	Lipari	LB	T15	2	1
19/06/13	27/03/15	Centaurea	aeolica	Lipari	LB	T15	3	1
19/06/13	27/03/15	Centaurea	aeolica	Lipari	LB	T15	3	1
19/06/13	27/03/15	Centaurea	aeolica	Lipari	LB	T15	3	1
19/06/13	27/03/15	Centaurea	aeolica	Lipari	LB	T15	3	1
19/06/13	27/03/15	Centaurea	aeolica	Lipari	LB	T15	3	1
19/06/13	27/03/15	Centaurea	aeolica	Lipari	LB	T15	3	1
19/06/13	27/03/15	Centaurea	aeolica	Lipari	LB	T15	3	1
19/06/13	27/03/15	Centaurea	aeolica	Lipari	LB	T15	3	1
19/06/13	27/03/15	Centaurea	aeolica	Lipari	LB	T15	3	1
19/06/13	27/03/15	Centaurea	aeolica	Lipari	LB	T15	3	1
19/06/13	27/03/15	Centaurea	aeolica	Lipari	LB	T15	3	1
19/06/13	27/03/15	Centaurea	aeolica	Lipari	LB	T15	3	1
19/06/13	27/03/15	Centaurea	aeolica	Lipari	LB	T15	3	1
19/06/13	27/03/15	Centaurea	aeolica	Lipari	LB	T15	3	1
19/06/13	27/03/15	Centaurea	aeolica	Lipari	LB	T15	3	1
19/06/13	27/03/15	Centaurea	aeolica	Lipari	LB	T15	3	1
19/06/13	27/03/15	Centaurea	aeolica	Lipari	LB	T15	3	1
19/06/13	27/03/15	Centaurea	aeolica	Lipari	LB	T15	3	1
19/06/13	27/03/15	Centaurea	aeolica	Lipari	LB	T15	3	1
19/06/13	27/03/15	Centaurea	aeolica	Lipari	LB	T15	3	1
19/06/13	27/03/15	Centaurea	aeolica	Lipari	LB	T15	3	1
19/06/13	27/03/15	Centaurea	aeolica	Lipari	LB	T15	3	1
19/06/13	27/03/15	Centaurea	aeolica	Lipari	LB	T15	4	1
19/06/13	27/03/15	Centaurea	aeolica	Lipari	LB	T15	4	1
19/06/13	27/03/15	Centaurea	aeolica	Lipari	LB	T15	4	1
19/06/13	27/03/15	Centaurea	aeolica	Lipari	LB	T15	4	1
19/06/13	27/03/15	Centaurea	aeolica	Lipari	LB	T15	4	1
19/06/13	27/03/15	Centaurea	aeolica	Lipari	LB	T15	4	1
19/06/13	27/03/15	Centaurea	aeolica	Lipari	LB	T15	4	1
19/06/13	27/03/15	Centaurea	aeolica	Lipari	LB	T15	4	1
19/06/13	27/03/15	Centaurea	aeolica	Lipari	LB	T15	4	1
19/06/13	27/03/15	Centaurea	aeolica	Lipari	LB	T15	4	1
19/06/13	27/03/15	Centaurea	aeolica	Lipari	LB	T15	4	1
19/06/13	27/03/15	Centaurea	aeolica	Lipari	LB	T15	4	1
19/06/13	27/03/15	Centaurea	aeolica	Lipari	LB	T15	4	1
19/06/13	27/03/15	Centaurea	aeolica	Lipari	LB	T15	4	1
19/06/13	27/03/15	Centaurea	aeolica	Lipari	LB	T15	4	1
19/06/13	27/03/15	Centaurea	aeolica	Lipari	LB	T15	4	1
19/06/13	27/03/15	Centaurea	aeolica	Lipari	LB	T15	4	1
19/06/13	27/03/15	Centaurea	aeolica	Lipari	LB	T15	4	1
19/06/13	27/03/15	Centaurea	aeolica	Lipari	LB	T15	4	1
19/06/13	27/03/15	Centaurea	aeolica	Lipari	LB	T15	4	1
19/06/13	27/03/15	Centaurea	aeolica	Lipari	LB	T15	4	1
19/06/13	27/03/15	Centaurea	aeolica	Lipari	LB	T15	4	1
19/06/13	27/03/15	Centaurea	aeolica	Lipari	LB	T15	4	1
19/06/13	27/03/15	Centaurea	aeolica	Lipari	LB	T20	1	1
19/06/13	27/03/15	Centaurea	aeolica	Lipari	LB	T20	1	1
19/06/13	27/03/15	Centaurea	aeolica	Lipari	LB	T20	1	1
19/06/13	27/03/15	Centaurea	aeolica	Lipari	LB	T20	1	1
19/06/13	27/03/15	Centaurea	aeolica	Lipari	LB	T20	1	1
19/06/13	27/03/15	Centaurea	aeolica	Lipari	LB	T20	1	1
19/06/13	27/03/15	Centaurea	aeolica	Lipari	LB	T20	1	1
19/06/13	27/03/15	Centaurea	aeolica	Lipari	LB	T20	1	1
19/06/13	27/03/15	Centaurea	aeolica	Lipari	LB	T20	1	1
19/06/13	27/03/15	Centaurea	aeolica	Lipari	LB	T20	1	1
19/06/13	27/03/15	Centaurea	aeolica	Lipari	LB	T20	1	1
19/06/13	27/03/15	Centaurea	aeolica	Lipari	LB	T20	1	1
19/06/13	27/03/15	Centaurea	aeolica	Lipari	LB	T20	1	1
19/06/13	27/03/15	Centaurea	aeolica	Lipari	LB	T20	1	1
19/06/13	27/03/15	Centaurea	aeolica	Lipari	LB	T20	1	1
19/06/13	27/03/15	Centaurea	aeolica	Lipari	LB	T20	1	1
19/06/13	27/03/15	Centaurea	aeolica	Lipari	LB	T20	1	1
19/06/13	27/03/15	Centaurea	aeolica	Lipari	LB	T20	1	1
19/06/13	27/03/15	Centaurea	aeolica	Lipari	LB	T20	1	1
19/06/13	27/03/15	Centaurea	aeolica	Lipari	LB	T20	1	1
19/06/13	27/03/15	Centaurea	aeolica	Lipari	LB	T20	1	1
19/06/13	27/03/15	Centaurea	aeolica	Lipari	LB	T20	1	1
19/06/13	27/03/15	Centaurea	aeolica	Lipari	LB	T20	1	1
19/06/13	27/03/15	Centaurea	aeolica	Lipari	LB	T20	1	1
19/06/13	27/03/15	Centaurea	aeolica	Lipari	LB	T20	2	1
19/06/13	27/03/15	Centaurea	aeolica	Lipari	LB	T20	2	1
19/06/13	27/03/15	Centaurea	aeolica	Lipari	LB	T20	2	1
19/06/13	27/03/15	Centaurea	aeolica	Lipari	LB	T20	2	1
19/06/13	27/03/15	Centaurea	aeolica	Lipari	LB	T20	2	1
19/06/13	27/03/15	Centaurea	aeolica	Lipari	LB	T20	2	1
19/06/13	27/03/15	Centaurea	aeolica	Lipari	LB	T20	2	1
19/06/13	27/03/15	Centaurea	aeolica	Lipari	LB	T20	2	1
19/06/13	27/03/15	Centaurea	aeolica	Lipari	LB	T20	2	1
19/06/13	27/03/15	Centaurea	aeolica	Lipari	LB	T20	2	1
19/06/13	27/03/15	Centaurea	aeolica	Lipari	LB	T20	2	1
19/06/13	27/03/15	Centaurea	aeolica	Lipari	LB	T20	2	1
19/06/13	27/03/15	Centaurea	aeolica	Lipari	LB	T20	2	1
19/06/13	27/03/15	Centaurea	aeolica	Lipari	LB	T20	2	1
19/06/13	27/03/15	Centaurea	aeolica	Lipari	LB	T20	2	1
19/06/13	27/03/15	Centaurea	aeolica	Lipari	LB	T20	2	1
19/06/13	27/03/15	Centaurea	aeolica	Lipari	LB	T20	2	1
19/06/13	27/03/15	Centaurea	aeolica	Lipari	LB	T20	2	1
19/06/13	27/03/15	Centaurea	aeolica	Lipari	LB	T20	2	1
19/06/13	27/03/15	Centaurea	aeolica	Lipari	LB	T20	2	1
19/06/13	27/03/15	Centaurea	aeolica	Lipari	LB	T20	2	1
19/06/13	27/03/15	Centaurea	aeolica	Lipari	LB	T20	3	1
19/06/13	27/03/15	Centaurea	aeolica	Lipari	LB	T20	3	1
19/06/13	27/03/15	Centaurea	aeolica	Lipari	LB	T20	3	1
19/06/13	27/03/15	Centaurea	aeolica	Lipari	LB	T20	3	1
19/06/13	27/03/15	Centaurea	aeolica	Lipari	LB	T20	3	1
19/06/13	27/03/15	Centaurea	aeolica	Lipari	LB	T20	3	1
19/06/13	27/03/15	Centaurea	aeolica	Lipari	LB	T20	3	1
19/06/13	27/03/15	Centaurea	aeolica	Lipari	LB	T20	3	1
19/06/13	27/03/15	Centaurea	aeolica	Lipari	LB	T20	3	1
19/06/13	27/03/15	Centaurea	aeolica	Lipari	LB	T20	3	1
19/06/13	27/03/15	Centaurea	aeolica	Lipari	LB	T20	3	1
19/06/13	27/03/15	Centaurea	aeolica	Lipari	LB	T20	3	1
19/06/13	27/03/15	Centaurea	aeolica	Lipari	LB	T20	3	1
19/06/13	27/03/15	Centaurea	aeolica	Lipari	LB	T20	3	1
19/06/13	27/03/15	Centaurea	aeolica	Lipari	LB	T20	3	1
19/06/13	27/03/15	Centaurea	aeolica	Lipari	LB	T20	3	1
19/06/13	27/03/15	Centaurea	aeolica	Lipari	LB	T20	3	1
19/06/13	27/03/15	Centaurea	aeolica	Lipari	LB	T20	3	1
19/06/13	27/03/15	Centaurea	aeolica	Lipari	LB	T20	3	1
19/06/13	27/03/15	Centaurea	aeolica	Lipari	LB	T20	3	1
19/06/13	27/03/15	Centaurea	aeolica	Lipari	LB	T20	3	1
19/06/13	27/03/15	Centaurea	aeolica	Lipari	LB	T20	3	1
19/06/13	27/03/15	Centaurea	aeolica	Lipari	LB	T20	3	1
19/06/13	27/03/15	Centaurea	aeolica	Lipari	LB	T20	3	1
19/06/13	27/03/15	Centaurea	aeolica	Lipari	LB	T20	3	1
19/06/13	27/03/15	Centaurea	aeolica	Lipari	LB	T20	4	1
19/06/13	27/03/15	Centaurea	aeolica	Lipari	LB	T20	4	1
19/06/13	27/03/15	Centaurea	aeolica	Lipari	LB	T20	4	1
19/06/13	27/03/15	Centaurea	aeolica	Lipari	LB	T20	4	1
19/06/13	27/03/15	Centaurea	aeolica	Lipari	LB	T20	4	1
19/06/13	27/03/15	Centaurea	aeolica	Lipari	LB	T20	4	1
19/06/13	27/03/15	Centaurea	aeolica	Lipari	LB	T20	4	1
19/06/13	27/03/15	Centaurea	aeolica	Lipari	LB	T20	4	1
19/06/13	27/03/15	Centaurea	aeolica	Lipari	LB	T20	4	1
19/06/13	27/03/15	Centaurea	aeolica	Lipari	LB	T20	4	1
19/06/13	27/03/15	Centaurea	aeolica	Lipari	LB	T20	4	1
19/06/13	27/03/15	Centaurea	aeolica	Lipari	LB	T20	4	1
19/06/13	27/03/15	Centaurea	aeolica	Lipari	LB	T20	4	1
19/06/13	27/03/15	Centaurea	aeolica	Lipari	LB	T20	4	1
19/06/13	27/03/15	Centaurea	aeolica	Lipari	LB	T20	4	1
19/06/13	27/03/15	Centaurea	aeolica	Lipari	LB	T20	4	1
19/06/13	27/03/15	Centaurea	aeolica	Lipari	LB	T20	4	1
19/06/13	27/03/15	Centaurea	aeolica	Lipari	LB	T20	4	1
19/06/13	27/03/15	Centaurea	aeolica	Lipari	LB	T20	4	1
19/06/13	27/03/15	Centaurea	aeolica	Lipari	LB	T20	4	1
19/06/13	27/03/15	Centaurea	aeolica	Lipari	LB	T20	4	1
19/06/13	27/03/15	Centaurea	aeolica	Lipari	LB	T25	1	1
19/06/13	27/03/15	Centaurea	aeolica	Lipari	LB	T25	1	1
19/06/13	27/03/15	Centaurea	aeolica	Lipari	LB	T25	1	1
19/06/13	27/03/15	Centaurea	aeolica	Lipari	LB	T25	1	1
19/06/13	27/03/15	Centaurea	aeolica	Lipari	LB	T25	1	1
19/06/13	27/03/15	Centaurea	aeolica	Lipari	LB	T25	1	1
19/06/13	27/03/15	Centaurea	aeolica	Lipari	LB	T25	1	1
19/06/13	27/03/15	Centaurea	aeolica	Lipari	LB	T25	1	1
19/06/13	27/03/15	Centaurea	aeolica	Lipari	LB	T25	1	1
19/06/13	27/03/15	Centaurea	aeolica	Lipari	LB	T25	1	1
19/06/13	27/03/15	Centaurea	aeolica	Lipari	LB	T25	1	1
19/06/13	27/03/15	Centaurea	aeolica	Lipari	LB	T25	1	1
19/06/13	27/03/15	Centaurea	aeolica	Lipari	LB	T25	1	1
19/06/13	27/03/15	Centaurea	aeolica	Lipari	LB	T25	1	1
19/06/13	27/03/15	Centaurea	aeolica	Lipari	LB	T25	1	1
19/06/13	27/03/15	Centaurea	aeolica	Lipari	LB	T25	1	1
19/06/13	27/03/15	Centaurea	aeolica	Lipari	LB	T25	1	1
19/06/13	27/03/15	Centaurea	aeolica	Lipari	LB	T25	1	1
19/06/13	27/03/15	Centaurea	aeolica	Lipari	LB	T25	1	1
19/06/13	27/03/15	Centaurea	aeolica	Lipari	LB	T25	1	1
19/06/13	27/03/15	Centaurea	aeolica	Lipari	LB	T25	1	1
19/06/13	27/03/15	Centaurea	aeolica	Lipari	LB	T25	1	1
19/06/13	27/03/15	Centaurea	aeolica	Lipari	LB	T25	1	1
19/06/13	27/03/15	Centaurea	aeolica	Lipari	LB	T25	2	1
19/06/13	27/03/15	Centaurea	aeolica	Lipari	LB	T25	2	1
19/06/13	27/03/15	Centaurea	aeolica	Lipari	LB	T25	2	1
19/06/13	27/03/15	Centaurea	aeolica	Lipari	LB	T25	2	1
19/06/13	27/03/15	Centaurea	aeolica	Lipari	LB	T25	2	1
19/06/13	27/03/15	Centaurea	aeolica	Lipari	LB	T25	2	1
19/06/13	27/03/15	Centaurea	aeolica	Lipari	LB	T25	2	1
19/06/13	27/03/15	Centaurea	aeolica	Lipari	LB	T25	2	1
19/06/13	27/03/15	Centaurea	aeolica	Lipari	LB	T25	2	1
19/06/13	27/03/15	Centaurea	aeolica	Lipari	LB	T25	2	1
19/06/13	27/03/15	Centaurea	aeolica	Lipari	LB	T25	2	1
19/06/13	27/03/15	Centaurea	aeolica	Lipari	LB	T25	2	1
19/06/13	27/03/15	Centaurea	aeolica	Lipari	LB	T25	2	1
19/06/13	27/03/15	Centaurea	aeolica	Lipari	LB	T25	2	1
19/06/13	27/03/15	Centaurea	aeolica	Lipari	LB	T25	2	1
19/06/13	27/03/15	Centaurea	aeolica	Lipari	LB	T25	2	1
19/06/13	27/03/15	Centaurea	aeolica	Lipari	LB	T25	2	1
19/06/13	27/03/15	Centaurea	aeolica	Lipari	LB	T25	2	1
19/06/13	27/03/15	Centaurea	aeolica	Lipari	LB	T25	2	1
19/06/13	27/03/15	Centaurea	aeolica	Lipari	LB	T25	2	1
19/06/13	27/03/15	Centaurea	aeolica	Lipari	LB	T25	2	1
19/06/13	27/03/15	Centaurea	aeolica	Lipari	LB	T25	2	1
19/06/13	27/03/15	Centaurea	aeolica	Lipari	LB	T25	2	1
19/06/13	27/03/15	Centaurea	aeolica	Lipari	LB	T25	3	1
19/06/13	27/03/15	Centaurea	aeolica	Lipari	LB	T25	3	1
19/06/13	27/03/15	Centaurea	aeolica	Lipari	LB	T25	3	1
19/06/13	27/03/15	Centaurea	aeolica	Lipari	LB	T25	3	1
19/06/13	27/03/15	Centaurea	aeolica	Lipari	LB	T25	3	1
19/06/13	27/03/15	Centaurea	aeolica	Lipari	LB	T25	3	1
19/06/13	27/03/15	Centaurea	aeolica	Lipari	LB	T25	3	1
19/06/13	27/03/15	Centaurea	aeolica	Lipari	LB	T25	3	1
19/06/13	27/03/15	Centaurea	aeolica	Lipari	LB	T25	3	1
19/06/13	27/03/15	Centaurea	aeolica	Lipari	LB	T25	3	1
19/06/13	27/03/15	Centaurea	aeolica	Lipari	LB	T25	3	1
19/06/13	27/03/15	Centaurea	aeolica	Lipari	LB	T25	3	1
19/06/13	27/03/15	Centaurea	aeolica	Lipari	LB	T25	3	1
19/06/13	27/03/15	Centaurea	aeolica	Lipari	LB	T25	3	1
19/06/13	27/03/15	Centaurea	aeolica	Lipari	LB	T25	3	1
19/06/13	27/03/15	Centaurea	aeolica	Lipari	LB	T25	3	1
19/06/13	27/03/15	Centaurea	aeolica	Lipari	LB	T25	3	1
19/06/13	27/03/15	Centaurea	aeolica	Lipari	LB	T25	3	1
19/06/13	27/03/15	Centaurea	aeolica	Lipari	LB	T25	3	1
19/06/13	27/03/15	Centaurea	aeolica	Lipari	LB	T25	4	1
19/06/13	27/03/15	Centaurea	aeolica	Lipari	LB	T25	4	1
19/06/13	27/03/15	Centaurea	aeolica	Lipari	LB	T25	4	1
19/06/13	27/03/15	Centaurea	aeolica	Lipari	LB	T25	4	1
19/06/13	27/03/15	Centaurea	aeolica	Lipari	LB	T25	4	1
19/06/13	27/03/15	Centaurea	aeolica	Lipari	LB	T25	4	1
19/06/13	27/03/15	Centaurea	aeolica	Lipari	LB	T25	4	1
19/06/13	27/03/15	Centaurea	aeolica	Lipari	LB	T25	4	1
19/06/13	27/03/15	Centaurea	aeolica	Lipari	LB	T25	4	1
19/06/13	27/03/15	Centaurea	aeolica	Lipari	LB	T25	4	1
19/06/13	27/03/15	Centaurea	aeolica	Lipari	LB	T25	4	1
19/06/13	27/03/15	Centaurea	aeolica	Lipari	LB	T25	4	1
19/06/13	27/03/15	Centaurea	aeolica	Lipari	LB	T25	4	1
19/06/13	27/03/15	Centaurea	aeolica	Lipari	LB	T25	4	1
19/06/13	27/03/15	Centaurea	aeolica	Lipari	LB	T25	4	1
19/06/13	27/03/15	Centaurea	aeolica	Lipari	LB	T25	4	1
19/06/13	27/03/15	Centaurea	aeolica	Lipari	LB	T25	4	1
19/06/13	27/03/15	Centaurea	aeolica	Lipari	LB	T25	4	1
19/06/13	27/03/15	Centaurea	aeolica	Lipari	LB	T25	4	1
19/06/13	27/03/15	Centaurea	aeolica	Lipari	LB	T25	4	1
19/06/13	27/03/15	Centaurea	aeolica	Lipari	LB	T25	4	1
19/06/13	27/03/15	Centaurea	aeolica	Lipari	LB	T25	4	1
19/06/13	27/03/15	Centaurea	aeolica	Lipari	LB	T25	4	1
19/06/13	27/03/15	Centaurea	aeolica	Lipari	LB	T25	4	1
19/06/13	27/03/15	Centaurea	aeolica	Lipari	LB	T25	4	1
19/06/13	27/03/15	Centaurea	aeolica	Lipari	LB	T30	1	1
19/06/13	27/03/15	Centaurea	aeolica	Lipari	LB	T30	1	1
19/06/13	27/03/15	Centaurea	aeolica	Lipari	LB	T30	1	1
19/06/13	27/03/15	Centaurea	aeolica	Lipari	LB	T30	1	1
19/06/13	27/03/15	Centaurea	aeolica	Lipari	LB	T30	1	1
19/06/13	27/03/15	Centaurea	aeolica	Lipari	LB	T30	1	1
19/06/13	27/03/15	Centaurea	aeolica	Lipari	LB	T30	1	1
19/06/13	27/03/15	Centaurea	aeolica	Lipari	LB	T30	1	1
19/06/13	27/03/15	Centaurea	aeolica	Lipari	LB	T30	1	1
19/06/13	27/03/15	Centaurea	aeolica	Lipari	LB	T30	1	1
19/06/13	27/03/15	Centaurea	aeolica	Lipari	LB	T30	1	1
19/06/13	27/03/15	Centaurea	aeolica	Lipari	LB	T30	1	1
19/06/13	27/03/15	Centaurea	aeolica	Lipari	LB	T30	1	1
19/06/13	27/03/15	Centaurea	aeolica	Lipari	LB	T30	1	1
19/06/13	27/03/15	Centaurea	aeolica	Lipari	LB	T30	1	1
19/06/13	27/03/15	Centaurea	aeolica	Lipari	LB	T30	1	1
19/06/13	27/03/15	Centaurea	aeolica	Lipari	LB	T30	1	1
19/06/13	27/03/15	Centaurea	aeolica	Lipari	LB	T30	1	1
19/06/13	27/03/15	Centaurea	aeolica	Lipari	LB	T30	2	1
19/06/13	27/03/15	Centaurea	aeolica	Lipari	LB	T30	2	1
19/06/13	27/03/15	Centaurea	aeolica	Lipari	LB	T30	2	1
19/06/13	27/03/15	Centaurea	aeolica	Lipari	LB	T30	2	1
19/06/13	27/03/15	Centaurea	aeolica	Lipari	LB	T30	2	1
19/06/13	27/03/15	Centaurea	aeolica	Lipari	LB	T30	2	1
19/06/13	27/03/15	Centaurea	aeolica	Lipari	LB	T30	2	1
19/06/13	27/03/15	Centaurea	aeolica	Lipari	LB	T30	2	1
19/06/13	27/03/15	Centaurea	aeolica	Lipari	LB	T30	2	1
19/06/13	27/03/15	Centaurea	aeolica	Lipari	LB	T30	2	1
19/06/13	27/03/15	Centaurea	aeolica	Lipari	LB	T30	2	1
19/06/13	27/03/15	Centaurea	aeolica	Lipari	LB	T30	2	1
19/06/13	27/03/15	Centaurea	aeolica	Lipari	LB	T30	2	1
19/06/13	27/03/15	Centaurea	aeolica	Lipari	LB	T30	2	1
19/06/13	27/03/15	Centaurea	aeolica	Lipari	LB	T30	2	1
19/06/13	27/03/15	Centaurea	aeolica	Lipari	LB	T30	2	1
19/06/13	27/03/15	Centaurea	aeolica	Lipari	LB	T30	2	1
19/06/13	27/03/15	Centaurea	aeolica	Lipari	LB	T30	2	1
19/06/13	27/03/15	Centaurea	aeolica	Lipari	LB	T30	2	1
19/06/13	27/03/15	Centaurea	aeolica	Lipari	LB	T30	3	1
19/06/13	27/03/15	Centaurea	aeolica	Lipari	LB	T30	3	1
19/06/13	27/03/15	Centaurea	aeolica	Lipari	LB	T30	3	1
19/06/13	27/03/15	Centaurea	aeolica	Lipari	LB	T30	3	1
19/06/13	27/03/15	Centaurea	aeolica	Lipari	LB	T30	3	1
19/06/13	27/03/15	Centaurea	aeolica	Lipari	LB	T30	3	1
19/06/13	27/03/15	Centaurea	aeolica	Lipari	LB	T30	3	1
19/06/13	27/03/15	Centaurea	aeolica	Lipari	LB	T30	3	1
19/06/13	27/03/15	Centaurea	aeolica	Lipari	LB	T30	3	1
19/06/13	27/03/15	Centaurea	aeolica	Lipari	LB	T30	3	1
19/06/13	27/03/15	Centaurea	aeolica	Lipari	LB	T30	3	1
19/06/13	27/03/15	Centaurea	aeolica	Lipari	LB	T30	3	1
19/06/13	27/03/15	Centaurea	aeolica	Lipari	LB	T30	3	1
19/06/13	27/03/15	Centaurea	aeolica	Lipari	LB	T30	3	1
19/06/13	27/03/15	Centaurea	aeolica	Lipari	LB	T30	3	1
19/06/13	27/03/15	Centaurea	aeolica	Lipari	LB	T30	3	1
19/06/13	27/03/15	Centaurea	aeolica	Lipari	LB	T30	3	1
19/06/13	27/03/15	Centaurea	aeolica	Lipari	LB	T30	3	1
19/06/13	27/03/15	Centaurea	aeolica	Lipari	LB	T30	3	1
19/06/13	27/03/15	Centaurea	aeolica	Lipari	LB	T30	4	1
19/06/13	27/03/15	Centaurea	aeolica	Lipari	LB	T30	4	1
19/06/13	27/03/15	Centaurea	aeolica	Lipari	LB	T30	4	1
19/06/13	27/03/15	Centaurea	aeolica	Lipari	LB	T30	4	1
19/06/13	27/03/15	Centaurea	aeolica	Lipari	LB	T30	4	1
19/06/13	27/03/15	Centaurea	aeolica	Lipari	LB	T30	4	1
19/06/13	27/03/15	Centaurea	aeolica	Lipari	LB	T30	4	1
19/06/13	27/03/15	Centaurea	aeolica	Lipari	LB	T30	4	1
19/06/13	27/03/15	Centaurea	aeolica	Lipari	LB	T30	4	1
19/06/13	27/03/15	Centaurea	aeolica	Lipari	LB	T30	4	1
19/06/13	27/03/15	Centaurea	aeolica	Lipari	LB	T30	4	1
19/06/13	27/03/15	Centaurea	aeolica	Lipari	LB	T30	4	1
19/06/13	27/03/15	Centaurea	aeolica	Lipari	LB	T30	4	1
19/06/13	27/03/15	Centaurea	aeolica	Lipari	LB	T30	4	1
19/06/13	27/03/15	Centaurea	aeolica	Lipari	LB	T30	4	1
19/06/13	27/03/15	Centaurea	aeolica	Lipari	LB	T30	4	1
19/06/13	27/03/15	Centaurea	aeolica	Lipari	LB	T30	4	1
19/06/13	27/03/15	Centaurea	aeolica	Lipari	LB	T30	4	1
19/06/13	27/03/15	Centaurea	aeolica	Lipari	LB	T30	4	1
19/06/13	27/03/15	Centaurea	aeolica	Lipari	LB	T30	4	1
19/06/13	27/03/15	Centaurea	aeolica	Lipari	LB	T30	4	1
19/06/13	27/03/15	Centaurea	aeolica	Lipari	LB	T30	4	1
19/06/13	27/03/15	Centaurea	aeolica	Lipari	LB	T30	4	1
19/06/13	27/03/15	Centaurea	aeolica	Lipari	B	T05	1	1
19/06/13	27/03/15	Centaurea	aeolica	Lipari	B	T05	1	1
19/06/13	27/03/15	Centaurea	aeolica	Lipari	B	T05	1	1
19/06/13	27/03/15	Centaurea	aeolica	Lipari	B	T05	2	1
19/06/13	27/03/15	Centaurea	aeolica	Lipari	B	T05	2	1
19/06/13	27/03/15	Centaurea	aeolica	Lipari	B	T05	2	1
19/06/13	27/03/15	Centaurea	aeolica	Lipari	B	T05	2	1
19/06/13	27/03/15	Centaurea	aeolica	Lipari	B	T05	2	1
19/06/13	27/03/15	Centaurea	aeolica	Lipari	B	T05	2	1
19/06/13	27/03/15	Centaurea	aeolica	Lipari	B	T05	3	1
19/06/13	27/03/15	Centaurea	aeolica	Lipari	B	T05	3	1
19/06/13	27/03/15	Centaurea	aeolica	Lipari	B	T05	3	1
19/06/13	27/03/15	Centaurea	aeolica	Lipari	B	T05	3	1
19/06/13	27/03/15	Centaurea	aeolica	Lipari	B	T05	4	1
19/06/13	27/03/15	Centaurea	aeolica	Lipari	B	T05	4	1
19/06/13	27/03/15	Centaurea	aeolica	Lipari	B	T10	1	1
19/06/13	27/03/15	Centaurea	aeolica	Lipari	B	T10	1	1
19/06/13	27/03/15	Centaurea	aeolica	Lipari	B	T10	1	1
19/06/13	27/03/15	Centaurea	aeolica	Lipari	B	T10	1	1
19/06/13	27/03/15	Centaurea	aeolica	Lipari	B	T10	1	1
19/06/13	27/03/15	Centaurea	aeolica	Lipari	B	T10	1	1
19/06/13	27/03/15	Centaurea	aeolica	Lipari	B	T10	1	1
19/06/13	27/03/15	Centaurea	aeolica	Lipari	B	T10	1	1
19/06/13	27/03/15	Centaurea	aeolica	Lipari	B	T10	1	1
19/06/13	27/03/15	Centaurea	aeolica	Lipari	B	T10	1	1
19/06/13	27/03/15	Centaurea	aeolica	Lipari	B	T10	1	1
19/06/13	27/03/15	Centaurea	aeolica	Lipari	B	T10	1	1
19/06/13	27/03/15	Centaurea	aeolica	Lipari	B	T10	1	1
19/06/13	27/03/15	Centaurea	aeolica	Lipari	B	T10	1	1
19/06/13	27/03/15	Centaurea	aeolica	Lipari	B	T10	1	1
19/06/13	27/03/15	Centaurea	aeolica	Lipari	B	T10	2	1
19/06/13	27/03/15	Centaurea	aeolica	Lipari	B	T10	2	1
19/06/13	27/03/15	Centaurea	aeolica	Lipari	B	T10	2	1
19/06/13	27/03/15	Centaurea	aeolica	Lipari	B	T10	2	1
19/06/13	27/03/15	Centaurea	aeolica	Lipari	B	T10	2	1
19/06/13	27/03/15	Centaurea	aeolica	Lipari	B	T10	2	1
19/06/13	27/03/15	Centaurea	aeolica	Lipari	B	T10	2	1
19/06/13	27/03/15	Centaurea	aeolica	Lipari	B	T10	2	1
19/06/13	27/03/15	Centaurea	aeolica	Lipari	B	T10	2	1
19/06/13	27/03/15	Centaurea	aeolica	Lipari	B	T10	2	1
19/06/13	27/03/15	Centaurea	aeolica	Lipari	B	T10	2	1
19/06/13	27/03/15	Centaurea	aeolica	Lipari	B	T10	2	1
19/06/13	27/03/15	Centaurea	aeolica	Lipari	B	T10	2	1
19/06/13	27/03/15	Centaurea	aeolica	Lipari	B	T10	2	1
19/06/13	27/03/15	Centaurea	aeolica	Lipari	B	T10	2	1
19/06/13	27/03/15	Centaurea	aeolica	Lipari	B	T10	2	1
19/06/13	27/03/15	Centaurea	aeolica	Lipari	B	T10	2	1
19/06/13	27/03/15	Centaurea	aeolica	Lipari	B	T10	3	1
19/06/13	27/03/15	Centaurea	aeolica	Lipari	B	T10	3	1
19/06/13	27/03/15	Centaurea	aeolica	Lipari	B	T10	3	1
19/06/13	27/03/15	Centaurea	aeolica	Lipari	B	T10	3	1
19/06/13	27/03/15	Centaurea	aeolica	Lipari	B	T10	3	1
19/06/13	27/03/15	Centaurea	aeolica	Lipari	B	T10	3	1
19/06/13	27/03/15	Centaurea	aeolica	Lipari	B	T10	3	1
19/06/13	27/03/15	Centaurea	aeolica	Lipari	B	T10	3	1
19/06/13	27/03/15	Centaurea	aeolica	Lipari	B	T10	3	1
19/06/13	27/03/15	Centaurea	aeolica	Lipari	B	T10	3	1
19/06/13	27/03/15	Centaurea	aeolica	Lipari	B	T10	3	1
19/06/13	27/03/15	Centaurea	aeolica	Lipari	B	T10	3	1
19/06/13	27/03/15	Centaurea	aeolica	Lipari	B	T10	3	1
19/06/13	27/03/15	Centaurea	aeolica	Lipari	B	T10	3	1
19/06/13	27/03/15	Centaurea	aeolica	Lipari	B	T10	3	1
19/06/13	27/03/15	Centaurea	aeolica	Lipari	B	T10	3	1
19/06/13	27/03/15	Centaurea	aeolica	Lipari	B	T10	3	1
19/06/13	27/03/15	Centaurea	aeolica	Lipari	B	T10	4	1
19/06/13	27/03/15	Centaurea	aeolica	Lipari	B	T10	4	1
19/06/13	27/03/15	Centaurea	aeolica	Lipari	B	T10	4	1
19/06/13	27/03/15	Centaurea	aeolica	Lipari	B	T10	4	1
19/06/13	27/03/15	Centaurea	aeolica	Lipari	B	T10	4	1
19/06/13	27/03/15	Centaurea	aeolica	Lipari	B	T10	4	1
19/06/13	27/03/15	Centaurea	aeolica	Lipari	B	T10	4	1
19/06/13	27/03/15	Centaurea	aeolica	Lipari	B	T10	4	1
19/06/13	27/03/15	Centaurea	aeolica	Lipari	B	T10	4	1
19/06/13	27/03/15	Centaurea	aeolica	Lipari	B	T10	4	1
19/06/13	27/03/15	Centaurea	aeolica	Lipari	B	T10	4	1
19/06/13	27/03/15	Centaurea	aeolica	Lipari	B	T10	4	1
19/06/13	27/03/15	Centaurea	aeolica	Lipari	B	T10	4	1
19/06/13	27/03/15	Centaurea	aeolica	Lipari	B	T10	4	1
19/06/13	27/03/15	Centaurea	aeolica	Lipari	B	T10	4	1
19/06/13	27/03/15	Centaurea	aeolica	Lipari	B	T10	4	1
19/06/13	27/03/15	Centaurea	aeolica	Lipari	B	T10	4	1
19/06/13	27/03/15	Centaurea	aeolica	Lipari	B	T10	4	1
19/06/13	27/03/15	Centaurea	aeolica	Lipari	B	T10	4	1
19/06/13	27/03/15	Centaurea	aeolica	Lipari	B	T15	1	1
19/06/13	27/03/15	Centaurea	aeolica	Lipari	B	T15	1	1
19/06/13	27/03/15	Centaurea	aeolica	Lipari	B	T15	1	1
19/06/13	27/03/15	Centaurea	aeolica	Lipari	B	T15	1	1
19/06/13	27/03/15	Centaurea	aeolica	Lipari	B	T15	1	1
19/06/13	27/03/15	Centaurea	aeolica	Lipari	B	T15	1	1
19/06/13	27/03/15	Centaurea	aeolica	Lipari	B	T15	1	1
19/06/13	27/03/15	Centaurea	aeolica	Lipari	B	T15	1	1
19/06/13	27/03/15	Centaurea	aeolica	Lipari	B	T15	1	1
19/06/13	27/03/15	Centaurea	aeolica	Lipari	B	T15	1	1
19/06/13	27/03/15	Centaurea	aeolica	Lipari	B	T15	1	1
19/06/13	27/03/15	Centaurea	aeolica	Lipari	B	T15	1	1
19/06/13	27/03/15	Centaurea	aeolica	Lipari	B	T15	1	1
19/06/13	27/03/15	Centaurea	aeolica	Lipari	B	T15	1	1
19/06/13	27/03/15	Centaurea	aeolica	Lipari	B	T15	1	1
19/06/13	27/03/15	Centaurea	aeolica	Lipari	B	T15	1	1
19/06/13	27/03/15	Centaurea	aeolica	Lipari	B	T15	1	1
19/06/13	27/03/15	Centaurea	aeolica	Lipari	B	T15	1	1
19/06/13	27/03/15	Centaurea	aeolica	Lipari	B	T15	1	1
19/06/13	27/03/15	Centaurea	aeolica	Lipari	B	T15	1	1
19/06/13	27/03/15	Centaurea	aeolica	Lipari	B	T15	1	1
19/06/13	27/03/15	Centaurea	aeolica	Lipari	B	T15	1	1
19/06/13	27/03/15	Centaurea	aeolica	Lipari	B	T15	2	1
19/06/13	27/03/15	Centaurea	aeolica	Lipari	B	T15	2	1
19/06/13	27/03/15	Centaurea	aeolica	Lipari	B	T15	2	1
19/06/13	27/03/15	Centaurea	aeolica	Lipari	B	T15	2	1
19/06/13	27/03/15	Centaurea	aeolica	Lipari	B	T15	2	1
19/06/13	27/03/15	Centaurea	aeolica	Lipari	B	T15	2	1
19/06/13	27/03/15	Centaurea	aeolica	Lipari	B	T15	2	1
19/06/13	27/03/15	Centaurea	aeolica	Lipari	B	T15	2	1
19/06/13	27/03/15	Centaurea	aeolica	Lipari	B	T15	2	1
19/06/13	27/03/15	Centaurea	aeolica	Lipari	B	T15	2	1
19/06/13	27/03/15	Centaurea	aeolica	Lipari	B	T15	2	1
19/06/13	27/03/15	Centaurea	aeolica	Lipari	B	T15	2	1
19/06/13	27/03/15	Centaurea	aeolica	Lipari	B	T15	2	1
19/06/13	27/03/15	Centaurea	aeolica	Lipari	B	T15	2	1
19/06/13	27/03/15	Centaurea	aeolica	Lipari	B	T15	2	1
19/06/13	27/03/15	Centaurea	aeolica	Lipari	B	T15	2	1
19/06/13	27/03/15	Centaurea	aeolica	Lipari	B	T15	2	1
19/06/13	27/03/15	Centaurea	aeolica	Lipari	B	T15	2	1
19/06/13	27/03/15	Centaurea	aeolica	Lipari	B	T15	2	1
19/06/13	27/03/15	Centaurea	aeolica	Lipari	B	T15	2	1
19/06/13	27/03/15	Centaurea	aeolica	Lipari	B	T15	2	1
19/06/13	27/03/15	Centaurea	aeolica	Lipari	B	T15	2	1
19/06/13	27/03/15	Centaurea	aeolica	Lipari	B	T15	3	1
19/06/13	27/03/15	Centaurea	aeolica	Lipari	B	T15	3	1
19/06/13	27/03/15	Centaurea	aeolica	Lipari	B	T15	3	1
19/06/13	27/03/15	Centaurea	aeolica	Lipari	B	T15	3	1
19/06/13	27/03/15	Centaurea	aeolica	Lipari	B	T15	3	1
19/06/13	27/03/15	Centaurea	aeolica	Lipari	B	T15	3	1
19/06/13	27/03/15	Centaurea	aeolica	Lipari	B	T15	3	1
19/06/13	27/03/15	Centaurea	aeolica	Lipari	B	T15	3	1
19/06/13	27/03/15	Centaurea	aeolica	Lipari	B	T15	3	1
19/06/13	27/03/15	Centaurea	aeolica	Lipari	B	T15	3	1
19/06/13	27/03/15	Centaurea	aeolica	Lipari	B	T15	3	1
19/06/13	27/03/15	Centaurea	aeolica	Lipari	B	T15	3	1
19/06/13	27/03/15	Centaurea	aeolica	Lipari	B	T15	3	1
19/06/13	27/03/15	Centaurea	aeolica	Lipari	B	T15	3	1
19/06/13	27/03/15	Centaurea	aeolica	Lipari	B	T15	3	1
19/06/13	27/03/15	Centaurea	aeolica	Lipari	B	T15	3	1
19/06/13	27/03/15	Centaurea	aeolica	Lipari	B	T15	3	1
19/06/13	27/03/15	Centaurea	aeolica	Lipari	B	T15	3	1
19/06/13	27/03/15	Centaurea	aeolica	Lipari	B	T15	3	1
19/06/13	27/03/15	Centaurea	aeolica	Lipari	B	T15	3	1
19/06/13	27/03/15	Centaurea	aeolica	Lipari	B	T15	3	1
19/06/13	27/03/15	Centaurea	aeolica	Lipari	B	T15	3	1
19/06/13	27/03/15	Centaurea	aeolica	Lipari	B	T15	4	1
19/06/13	27/03/15	Centaurea	aeolica	Lipari	B	T15	4	1
19/06/13	27/03/15	Centaurea	aeolica	Lipari	B	T15	4	1
19/06/13	27/03/15	Centaurea	aeolica	Lipari	B	T15	4	1
19/06/13	27/03/15	Centaurea	aeolica	Lipari	B	T15	4	1
19/06/13	27/03/15	Centaurea	aeolica	Lipari	B	T15	4	1
19/06/13	27/03/15	Centaurea	aeolica	Lipari	B	T15	4	1
19/06/13	27/03/15	Centaurea	aeolica	Lipari	B	T15	4	1
19/06/13	27/03/15	Centaurea	aeolica	Lipari	B	T15	4	1
19/06/13	27/03/15	Centaurea	aeolica	Lipari	B	T15	4	1
19/06/13	27/03/15	Centaurea	aeolica	Lipari	B	T15	4	1
19/06/13	27/03/15	Centaurea	aeolica	Lipari	B	T15	4	1
19/06/13	27/03/15	Centaurea	aeolica	Lipari	B	T15	4	1
19/06/13	27/03/15	Centaurea	aeolica	Lipari	B	T15	4	1
19/06/13	27/03/15	Centaurea	aeolica	Lipari	B	T15	4	1
19/06/13	27/03/15	Centaurea	aeolica	Lipari	B	T15	4	1
19/06/13	27/03/15	Centaurea	aeolica	Lipari	B	T15	4	1
19/06/13	27/03/15	Centaurea	aeolica	Lipari	B	T15	4	1
19/06/13	27/03/15	Centaurea	aeolica	Lipari	B	T20	1	1
19/06/13	27/03/15	Centaurea	aeolica	Lipari	B	T20	1	1
19/06/13	27/03/15	Centaurea	aeolica	Lipari	B	T20	1	1
19/06/13	27/03/15	Centaurea	aeolica	Lipari	B	T20	1	1
19/06/13	27/03/15	Centaurea	aeolica	Lipari	B	T20	1	1
19/06/13	27/03/15	Centaurea	aeolica	Lipari	B	T20	1	1
19/06/13	27/03/15	Centaurea	aeolica	Lipari	B	T20	1	1
19/06/13	27/03/15	Centaurea	aeolica	Lipari	B	T20	1	1
19/06/13	27/03/15	Centaurea	aeolica	Lipari	B	T20	1	1
19/06/13	27/03/15	Centaurea	aeolica	Lipari	B	T20	1	1
19/06/13	27/03/15	Centaurea	aeolica	Lipari	B	T20	1	1
19/06/13	27/03/15	Centaurea	aeolica	Lipari	B	T20	1	1
19/06/13	27/03/15	Centaurea	aeolica	Lipari	B	T20	1	1
19/06/13	27/03/15	Centaurea	aeolica	Lipari	B	T20	1	1
19/06/13	27/03/15	Centaurea	aeolica	Lipari	B	T20	1	1
19/06/13	27/03/15	Centaurea	aeolica	Lipari	B	T20	1	1
19/06/13	27/03/15	Centaurea	aeolica	Lipari	B	T20	1	1
19/06/13	27/03/15	Centaurea	aeolica	Lipari	B	T20	1	1
19/06/13	27/03/15	Centaurea	aeolica	Lipari	B	T20	1	1
19/06/13	27/03/15	Centaurea	aeolica	Lipari	B	T20	1	1
19/06/13	27/03/15	Centaurea	aeolica	Lipari	B	T20	2	1
19/06/13	27/03/15	Centaurea	aeolica	Lipari	B	T20	2	1
19/06/13	27/03/15	Centaurea	aeolica	Lipari	B	T20	2	1
19/06/13	27/03/15	Centaurea	aeolica	Lipari	B	T20	2	1
19/06/13	27/03/15	Centaurea	aeolica	Lipari	B	T20	2	1
19/06/13	27/03/15	Centaurea	aeolica	Lipari	B	T20	2	1
19/06/13	27/03/15	Centaurea	aeolica	Lipari	B	T20	2	1
19/06/13	27/03/15	Centaurea	aeolica	Lipari	B	T20	2	1
19/06/13	27/03/15	Centaurea	aeolica	Lipari	B	T20	2	1
19/06/13	27/03/15	Centaurea	aeolica	Lipari	B	T20	2	1
19/06/13	27/03/15	Centaurea	aeolica	Lipari	B	T20	2	1
19/06/13	27/03/15	Centaurea	aeolica	Lipari	B	T20	2	1
19/06/13	27/03/15	Centaurea	aeolica	Lipari	B	T20	2	1
19/06/13	27/03/15	Centaurea	aeolica	Lipari	B	T20	2	1
19/06/13	27/03/15	Centaurea	aeolica	Lipari	B	T20	2	1
19/06/13	27/03/15	Centaurea	aeolica	Lipari	B	T20	2	1
19/06/13	27/03/15	Centaurea	aeolica	Lipari	B	T20	2	1
19/06/13	27/03/15	Centaurea	aeolica	Lipari	B	T20	2	1
19/06/13	27/03/15	Centaurea	aeolica	Lipari	B	T20	2	1
19/06/13	27/03/15	Centaurea	aeolica	Lipari	B	T20	3	1
19/06/13	27/03/15	Centaurea	aeolica	Lipari	B	T20	3	1
19/06/13	27/03/15	Centaurea	aeolica	Lipari	B	T20	3	1
19/06/13	27/03/15	Centaurea	aeolica	Lipari	B	T20	3	1
19/06/13	27/03/15	Centaurea	aeolica	Lipari	B	T20	3	1
19/06/13	27/03/15	Centaurea	aeolica	Lipari	B	T20	3	1
19/06/13	27/03/15	Centaurea	aeolica	Lipari	B	T20	3	1
19/06/13	27/03/15	Centaurea	aeolica	Lipari	B	T20	3	1
19/06/13	27/03/15	Centaurea	aeolica	Lipari	B	T20	3	1
19/06/13	27/03/15	Centaurea	aeolica	Lipari	B	T20	3	1
19/06/13	27/03/15	Centaurea	aeolica	Lipari	B	T20	3	1
19/06/13	27/03/15	Centaurea	aeolica	Lipari	B	T20	3	1
19/06/13	27/03/15	Centaurea	aeolica	Lipari	B	T20	3	1
19/06/13	27/03/15	Centaurea	aeolica	Lipari	B	T20	3	1
19/06/13	27/03/15	Centaurea	aeolica	Lipari	B	T20	3	1
19/06/13	27/03/15	Centaurea	aeolica	Lipari	B	T20	3	1
19/06/13	27/03/15	Centaurea	aeolica	Lipari	B	T20	3	1
19/06/13	27/03/15	Centaurea	aeolica	Lipari	B	T20	3	1
19/06/13	27/03/15	Centaurea	aeolica	Lipari	B	T20	3	1
19/06/13	27/03/15	Centaurea	aeolica	Lipari	B	T20	3	1
19/06/13	27/03/15	Centaurea	aeolica	Lipari	B	T20	3	1
19/06/13	27/03/15	Centaurea	aeolica	Lipari	B	T20	3	1
19/06/13	27/03/15	Centaurea	aeolica	Lipari	B	T20	4	1
19/06/13	27/03/15	Centaurea	aeolica	Lipari	B	T20	4	1
19/06/13	27/03/15	Centaurea	aeolica	Lipari	B	T20	4	1
19/06/13	27/03/15	Centaurea	aeolica	Lipari	B	T20	4	1
19/06/13	27/03/15	Centaurea	aeolica	Lipari	B	T20	4	1
19/06/13	27/03/15	Centaurea	aeolica	Lipari	B	T20	4	1
19/06/13	27/03/15	Centaurea	aeolica	Lipari	B	T20	4	1
19/06/13	27/03/15	Centaurea	aeolica	Lipari	B	T20	4	1
19/06/13	27/03/15	Centaurea	aeolica	Lipari	B	T20	4	1
19/06/13	27/03/15	Centaurea	aeolica	Lipari	B	T20	4	1
19/06/13	27/03/15	Centaurea	aeolica	Lipari	B	T20	4	1
19/06/13	27/03/15	Centaurea	aeolica	Lipari	B	T20	4	1
19/06/13	27/03/15	Centaurea	aeolica	Lipari	B	T20	4	1
19/06/13	27/03/15	Centaurea	aeolica	Lipari	B	T20	4	1
19/06/13	27/03/15	Centaurea	aeolica	Lipari	B	T20	4	1
19/06/13	27/03/15	Centaurea	aeolica	Lipari	B	T20	4	1
19/06/13	27/03/15	Centaurea	aeolica	Lipari	B	T20	4	1
19/06/13	27/03/15	Centaurea	aeolica	Lipari	B	T20	4	1
19/06/13	27/03/15	Centaurea	aeolica	Lipari	B	T20	4	1
19/06/13	27/03/15	Centaurea	aeolica	Lipari	B	T20	4	1
19/06/13	27/03/15	Centaurea	aeolica	Lipari	B	T20	4	1
19/06/13	27/03/15	Centaurea	aeolica	Lipari	B	T20	4	1
19/06/13	27/03/15	Centaurea	aeolica	Lipari	B	T25	1	1
19/06/13	27/03/15	Centaurea	aeolica	Lipari	B	T25	1	1
19/06/13	27/03/15	Centaurea	aeolica	Lipari	B	T25	1	1
19/06/13	27/03/15	Centaurea	aeolica	Lipari	B	T25	1	1
19/06/13	27/03/15	Centaurea	aeolica	Lipari	B	T25	1	1
19/06/13	27/03/15	Centaurea	aeolica	Lipari	B	T25	1	1
19/06/13	27/03/15	Centaurea	aeolica	Lipari	B	T25	1	1
19/06/13	27/03/15	Centaurea	aeolica	Lipari	B	T25	1	1
19/06/13	27/03/15	Centaurea	aeolica	Lipari	B	T25	1	1
19/06/13	27/03/15	Centaurea	aeolica	Lipari	B	T25	1	1
19/06/13	27/03/15	Centaurea	aeolica	Lipari	B	T25	1	1
19/06/13	27/03/15	Centaurea	aeolica	Lipari	B	T25	1	1
19/06/13	27/03/15	Centaurea	aeolica	Lipari	B	T25	1	1
19/06/13	27/03/15	Centaurea	aeolica	Lipari	B	T25	1	1
19/06/13	27/03/15	Centaurea	aeolica	Lipari	B	T25	1	1
19/06/13	27/03/15	Centaurea	aeolica	Lipari	B	T25	1	1
19/06/13	27/03/15	Centaurea	aeolica	Lipari	B	T25	1	1
19/06/13	27/03/15	Centaurea	aeolica	Lipari	B	T25	1	1
19/06/13	27/03/15	Centaurea	aeolica	Lipari	B	T25	1	1
19/06/13	27/03/15	Centaurea	aeolica	Lipari	B	T25	1	1
19/06/13	27/03/15	Centaurea	aeolica	Lipari	B	T25	1	1
19/06/13	27/03/15	Centaurea	aeolica	Lipari	B	T25	1	1
19/06/13	27/03/15	Centaurea	aeolica	Lipari	B	T25	2	1
19/06/13	27/03/15	Centaurea	aeolica	Lipari	B	T25	2	1
19/06/13	27/03/15	Centaurea	aeolica	Lipari	B	T25	2	1
19/06/13	27/03/15	Centaurea	aeolica	Lipari	B	T25	2	1
19/06/13	27/03/15	Centaurea	aeolica	Lipari	B	T25	2	1
19/06/13	27/03/15	Centaurea	aeolica	Lipari	B	T25	2	1
19/06/13	27/03/15	Centaurea	aeolica	Lipari	B	T25	2	1
19/06/13	27/03/15	Centaurea	aeolica	Lipari	B	T25	2	1
19/06/13	27/03/15	Centaurea	aeolica	Lipari	B	T25	2	1
19/06/13	27/03/15	Centaurea	aeolica	Lipari	B	T25	2	1
19/06/13	27/03/15	Centaurea	aeolica	Lipari	B	T25	2	1
19/06/13	27/03/15	Centaurea	aeolica	Lipari	B	T25	2	1
19/06/13	27/03/15	Centaurea	aeolica	Lipari	B	T25	2	1
19/06/13	27/03/15	Centaurea	aeolica	Lipari	B	T25	2	1
19/06/13	27/03/15	Centaurea	aeolica	Lipari	B	T25	2	1
19/06/13	27/03/15	Centaurea	aeolica	Lipari	B	T25	2	1
19/06/13	27/03/15	Centaurea	aeolica	Lipari	B	T25	2	1
19/06/13	27/03/15	Centaurea	aeolica	Lipari	B	T25	3	1
19/06/13	27/03/15	Centaurea	aeolica	Lipari	B	T25	3	1
19/06/13	27/03/15	Centaurea	aeolica	Lipari	B	T25	3	1
19/06/13	27/03/15	Centaurea	aeolica	Lipari	B	T25	3	1
19/06/13	27/03/15	Centaurea	aeolica	Lipari	B	T25	3	1
19/06/13	27/03/15	Centaurea	aeolica	Lipari	B	T25	3	1
19/06/13	27/03/15	Centaurea	aeolica	Lipari	B	T25	3	1
19/06/13	27/03/15	Centaurea	aeolica	Lipari	B	T25	3	1
19/06/13	27/03/15	Centaurea	aeolica	Lipari	B	T25	3	1
19/06/13	27/03/15	Centaurea	aeolica	Lipari	B	T25	3	1
19/06/13	27/03/15	Centaurea	aeolica	Lipari	B	T25	3	1
19/06/13	27/03/15	Centaurea	aeolica	Lipari	B	T25	3	1
19/06/13	27/03/15	Centaurea	aeolica	Lipari	B	T25	3	1
19/06/13	27/03/15	Centaurea	aeolica	Lipari	B	T25	3	1
19/06/13	27/03/15	Centaurea	aeolica	Lipari	B	T25	3	1
19/06/13	27/03/15	Centaurea	aeolica	Lipari	B	T25	3	1
19/06/13	27/03/15	Centaurea	aeolica	Lipari	B	T25	3	1
19/06/13	27/03/15	Centaurea	aeolica	Lipari	B	T25	3	1
19/06/13	27/03/15	Centaurea	aeolica	Lipari	B	T25	3	1
19/06/13	27/03/15	Centaurea	aeolica	Lipari	B	T25	3	1
19/06/13	27/03/15	Centaurea	aeolica	Lipari	B	T25	4	1
19/06/13	27/03/15	Centaurea	aeolica	Lipari	B	T25	4	1
19/06/13	27/03/15	Centaurea	aeolica	Lipari	B	T25	4	1
19/06/13	27/03/15	Centaurea	aeolica	Lipari	B	T25	4	1
19/06/13	27/03/15	Centaurea	aeolica	Lipari	B	T25	4	1
19/06/13	27/03/15	Centaurea	aeolica	Lipari	B	T25	4	1
19/06/13	27/03/15	Centaurea	aeolica	Lipari	B	T25	4	1
19/06/13	27/03/15	Centaurea	aeolica	Lipari	B	T25	4	1
19/06/13	27/03/15	Centaurea	aeolica	Lipari	B	T25	4	1
19/06/13	27/03/15	Centaurea	aeolica	Lipari	B	T25	4	1
19/06/13	27/03/15	Centaurea	aeolica	Lipari	B	T25	4	1
19/06/13	27/03/15	Centaurea	aeolica	Lipari	B	T25	4	1
19/06/13	27/03/15	Centaurea	aeolica	Lipari	B	T25	4	1
19/06/13	27/03/15	Centaurea	aeolica	Lipari	B	T25	4	1
19/06/13	27/03/15	Centaurea	aeolica	Lipari	B	T25	4	1
19/06/13	27/03/15	Centaurea	aeolica	Lipari	B	T25	4	1
19/06/13	27/03/15	Centaurea	aeolica	Lipari	B	T25	4	1
19/06/13	27/03/15	Centaurea	aeolica	Lipari	B	T25	4	1
19/06/13	27/03/15	Centaurea	aeolica	Lipari	B	T25	4	1
19/06/13	27/03/15	Centaurea	aeolica	Lipari	B	T25	4	1
19/06/13	27/03/15	Centaurea	aeolica	Lipari	B	T30	1	1
19/06/13	27/03/15	Centaurea	aeolica	Lipari	B	T30	1	1
19/06/13	27/03/15	Centaurea	aeolica	Lipari	B	T30	1	1
19/06/13	27/03/15	Centaurea	aeolica	Lipari	B	T30	1	1
19/06/13	27/03/15	Centaurea	aeolica	Lipari	B	T30	1	1
19/06/13	27/03/15	Centaurea	aeolica	Lipari	B	T30	1	1
19/06/13	27/03/15	Centaurea	aeolica	Lipari	B	T30	1	1
19/06/13	27/03/15	Centaurea	aeolica	Lipari	B	T30	1	1
19/06/13	27/03/15	Centaurea	aeolica	Lipari	B	T30	1	1
19/06/13	27/03/15	Centaurea	aeolica	Lipari	B	T30	1	1
19/06/13	27/03/15	Centaurea	aeolica	Lipari	B	T30	1	1
19/06/13	27/03/15	Centaurea	aeolica	Lipari	B	T30	1	1
19/06/13	27/03/15	Centaurea	aeolica	Lipari	B	T30	1	1
19/06/13	27/03/15	Centaurea	aeolica	Lipari	B	T30	1	1
19/06/13	27/03/15	Centaurea	aeolica	Lipari	B	T30	1	1
19/06/13	27/03/15	Centaurea	aeolica	Lipari	B	T30	2	1
19/06/13	27/03/15	Centaurea	aeolica	Lipari	B	T30	2	1
19/06/13	27/03/15	Centaurea	aeolica	Lipari	B	T30	2	1
19/06/13	27/03/15	Centaurea	aeolica	Lipari	B	T30	2	1
19/06/13	27/03/15	Centaurea	aeolica	Lipari	B	T30	2	1
19/06/13	27/03/15	Centaurea	aeolica	Lipari	B	T30	2	1
19/06/13	27/03/15	Centaurea	aeolica	Lipari	B	T30	2	1
19/06/13	27/03/15	Centaurea	aeolica	Lipari	B	T30	2	1
19/06/13	27/03/15	Centaurea	aeolica	Lipari	B	T30	2	1
19/06/13	27/03/15	Centaurea	aeolica	Lipari	B	T30	2	1
19/06/13	27/03/15	Centaurea	aeolica	Lipari	B	T30	2	1
19/06/13	27/03/15	Centaurea	aeolica	Lipari	B	T30	2	1
19/06/13	27/03/15	Centaurea	aeolica	Lipari	B	T30	2	1
19/06/13	27/03/15	Centaurea	aeolica	Lipari	B	T30	2	1
19/06/13	27/03/15	Centaurea	aeolica	Lipari	B	T30	2	1
19/06/13	27/03/15	Centaurea	aeolica	Lipari	B	T30	2	1
19/06/13	27/03/15	Centaurea	aeolica	Lipari	B	T30	2	1
19/06/13	27/03/15	Centaurea	aeolica	Lipari	B	T30	2	1
19/06/13	27/03/15	Centaurea	aeolica	Lipari	B	T30	2	1
19/06/13	27/03/15	Centaurea	aeolica	Lipari	B	T30	2	1
19/06/13	27/03/15	Centaurea	aeolica	Lipari	B	T30	2	1
19/06/13	27/03/15	Centaurea	aeolica	Lipari	B	T30	2	1
19/06/13	27/03/15	Centaurea	aeolica	Lipari	B	T30	3	1
19/06/13	27/03/15	Centaurea	aeolica	Lipari	B	T30	3	1
19/06/13	27/03/15	Centaurea	aeolica	Lipari	B	T30	3	1
19/06/13	27/03/15	Centaurea	aeolica	Lipari	B	T30	3	1
19/06/13	27/03/15	Centaurea	aeolica	Lipari	B	T30	3	1
19/06/13	27/03/15	Centaurea	aeolica	Lipari	B	T30	3	1
19/06/13	27/03/15	Centaurea	aeolica	Lipari	B	T30	3	1
19/06/13	27/03/15	Centaurea	aeolica	Lipari	B	T30	3	1
19/06/13	27/03/15	Centaurea	aeolica	Lipari	B	T30	3	1
19/06/13	27/03/15	Centaurea	aeolica	Lipari	B	T30	3	1
19/06/13	27/03/15	Centaurea	aeolica	Lipari	B	T30	3	1
19/06/13	27/03/15	Centaurea	aeolica	Lipari	B	T30	3	1
19/06/13	27/03/15	Centaurea	aeolica	Lipari	B	T30	3	1
19/06/13	27/03/15	Centaurea	aeolica	Lipari	B	T30	3	1
19/06/13	27/03/15	Centaurea	aeolica	Lipari	B	T30	3	1
19/06/13	27/03/15	Centaurea	aeolica	Lipari	B	T30	3	1
19/06/13	27/03/15	Centaurea	aeolica	Lipari	B	T30	4	1
19/06/13	27/03/15	Centaurea	aeolica	Lipari	B	T30	4	1
19/06/13	27/03/15	Centaurea	aeolica	Lipari	B	T30	4	1
19/06/13	27/03/15	Centaurea	aeolica	Lipari	B	T30	4	1
19/06/13	27/03/15	Centaurea	aeolica	Lipari	B	T30	4	1
19/06/13	27/03/15	Centaurea	aeolica	Lipari	B	T30	4	1
19/06/13	27/03/15	Centaurea	aeolica	Lipari	B	T30	4	1
19/06/13	27/03/15	Centaurea	aeolica	Lipari	B	T30	4	1
19/06/13	27/03/15	Centaurea	aeolica	Lipari	B	T30	4	1
19/06/13	27/03/15	Centaurea	aeolica	Lipari	B	T30	4	1
19/06/13	27/03/15	Centaurea	aeolica	Lipari	B	T30	4	1
19/06/13	27/03/15	Centaurea	aeolica	Lipari	B	T30	4	1
19/06/13	27/03/15	Centaurea	aeolica	Lipari	B	T30	4	1
19/06/13	27/03/15	Centaurea	aeolica	Lipari	B	T30	4	1
19/06/13	27/03/15	Centaurea	aeolica	Lipari	B	T30	4	1
19/06/13	27/03/15	Centaurea	aeolica	Lipari	B	T30	4	1
19/06/13	27/03/15	Centaurea	aeolica	Lipari	B	T30	4	1
19/06/13	27/03/15	Centaurea	aeolica	Lipari	LB	T05	1	1
19/06/13	27/03/15	Centaurea	aeolica	Lipari	LB	T05	1	1
19/06/13	27/03/15	Centaurea	aeolica	Lipari	LB	T05	1	1
19/06/13	27/03/15	Centaurea	aeolica	Lipari	LB	T05	1	1
19/06/13	27/03/15	Centaurea	aeolica	Lipari	LB	T05	1	1
19/06/13	27/03/15	Centaurea	aeolica	Lipari	LB	T05	1	1
19/06/13	27/03/15	Centaurea	aeolica	Lipari	LB	T05	1	1
19/06/13	27/03/15	Centaurea	aeolica	Lipari	LB	T05	1	1
19/06/13	27/03/15	Centaurea	aeolica	Lipari	LB	T05	1	1
19/06/13	27/03/15	Centaurea	aeolica	Lipari	LB	T05	1	1
19/06/13	27/03/15	Centaurea	aeolica	Lipari	LB	T05	1	1
19/06/13	27/03/15	Centaurea	aeolica	Lipari	LB	T05	1	1
19/06/13	27/03/15	Centaurea	aeolica	Lipari	LB	T05	1	1
19/06/13	27/03/15	Centaurea	aeolica	Lipari	LB	T05	1	1
19/06/13	27/03/15	Centaurea	aeolica	Lipari	LB	T05	1	1
19/06/13	27/03/15	Centaurea	aeolica	Lipari	LB	T05	1	1
19/06/13	27/03/15	Centaurea	aeolica	Lipari	LB	T05	1	1
19/06/13	27/03/15	Centaurea	aeolica	Lipari	LB	T05	1	1
19/06/13	27/03/15	Centaurea	aeolica	Lipari	LB	T05	1	1
19/06/13	27/03/15	Centaurea	aeolica	Lipari	LB	T05	2	1
19/06/13	27/03/15	Centaurea	aeolica	Lipari	LB	T05	2	1
19/06/13	27/03/15	Centaurea	aeolica	Lipari	LB	T05	2	1
19/06/13	27/03/15	Centaurea	aeolica	Lipari	LB	T05	2	1
19/06/13	27/03/15	Centaurea	aeolica	Lipari	LB	T05	2	1
19/06/13	27/03/15	Centaurea	aeolica	Lipari	LB	T05	2	1
19/06/13	27/03/15	Centaurea	aeolica	Lipari	LB	T05	2	1
19/06/13	27/03/15	Centaurea	aeolica	Lipari	LB	T05	2	1
19/06/13	27/03/15	Centaurea	aeolica	Lipari	LB	T05	2	1
19/06/13	27/03/15	Centaurea	aeolica	Lipari	LB	T05	2	1
19/06/13	27/03/15	Centaurea	aeolica	Lipari	LB	T05	2	1
19/06/13	27/03/15	Centaurea	aeolica	Lipari	LB	T05	2	1
19/06/13	27/03/15	Centaurea	aeolica	Lipari	LB	T05	2	1
19/06/13	27/03/15	Centaurea	aeolica	Lipari	LB	T05	2	1
19/06/13	27/03/15	Centaurea	aeolica	Lipari	LB	T05	2	1
19/06/13	27/03/15	Centaurea	aeolica	Lipari	LB	T05	2	1
19/06/13	27/03/15	Centaurea	aeolica	Lipari	LB	T05	2	1
19/06/13	27/03/15	Centaurea	aeolica	Lipari	LB	T05	2	1
19/06/13	27/03/15	Centaurea	aeolica	Lipari	LB	T05	2	1
19/06/13	27/03/15	Centaurea	aeolica	Lipari	LB	T05	2	1
19/06/13	27/03/15	Centaurea	aeolica	Lipari	LB	T05	2	1
19/06/13	27/03/15	Centaurea	aeolica	Lipari	LB	T05	2	1
19/06/13	27/03/15	Centaurea	aeolica	Lipari	LB	T05	3	1
19/06/13	27/03/15	Centaurea	aeolica	Lipari	LB	T05	3	1
19/06/13	27/03/15	Centaurea	aeolica	Lipari	LB	T05	3	1
19/06/13	27/03/15	Centaurea	aeolica	Lipari	LB	T05	3	1
19/06/13	27/03/15	Centaurea	aeolica	Lipari	LB	T05	3	1
19/06/13	27/03/15	Centaurea	aeolica	Lipari	LB	T05	3	1
19/06/13	27/03/15	Centaurea	aeolica	Lipari	LB	T05	3	1
19/06/13	27/03/15	Centaurea	aeolica	Lipari	LB	T05	3	1
19/06/13	27/03/15	Centaurea	aeolica	Lipari	LB	T05	3	1
19/06/13	27/03/15	Centaurea	aeolica	Lipari	LB	T05	3	1
19/06/13	27/03/15	Centaurea	aeolica	Lipari	LB	T05	3	1
19/06/13	27/03/15	Centaurea	aeolica	Lipari	LB	T05	3	1
19/06/13	27/03/15	Centaurea	aeolica	Lipari	LB	T05	3	1
19/06/13	27/03/15	Centaurea	aeolica	Lipari	LB	T05	3	1
19/06/13	27/03/15	Centaurea	aeolica	Lipari	LB	T05	3	1
19/06/13	27/03/15	Centaurea	aeolica	Lipari	LB	T05	3	1
19/06/13	27/03/15	Centaurea	aeolica	Lipari	LB	T05	3	1
19/06/13	27/03/15	Centaurea	aeolica	Lipari	LB	T05	3	1
19/06/13	27/03/15	Centaurea	aeolica	Lipari	LB	T05	3	1
19/06/13	27/03/15	Centaurea	aeolica	Lipari	LB	T05	3	1
19/06/13	27/03/15	Centaurea	aeolica	Lipari	LB	T05	3	1
19/06/13	27/03/15	Centaurea	aeolica	Lipari	LB	T05	4	1
19/06/13	27/03/15	Centaurea	aeolica	Lipari	LB	T05	4	1
19/06/13	27/03/15	Centaurea	aeolica	Lipari	LB	T05	4	1
19/06/13	27/03/15	Centaurea	aeolica	Lipari	LB	T05	4	1
19/06/13	27/03/15	Centaurea	aeolica	Lipari	LB	T05	4	1
19/06/13	27/03/15	Centaurea	aeolica	Lipari	LB	T05	4	1
19/06/13	27/03/15	Centaurea	aeolica	Lipari	LB	T05	4	1
19/06/13	27/03/15	Centaurea	aeolica	Lipari	LB	T05	4	1
19/06/13	27/03/15	Centaurea	aeolica	Lipari	LB	T05	4	1
19/06/13	27/03/15	Centaurea	aeolica	Lipari	LB	T05	4	1
19/06/13	27/03/15	Centaurea	aeolica	Lipari	LB	T05	4	1
19/06/13	27/03/15	Centaurea	aeolica	Lipari	LB	T05	4	1
19/06/13	27/03/15	Centaurea	aeolica	Lipari	LB	T05	4	1
19/06/13	27/03/15	Centaurea	aeolica	Lipari	LB	T05	4	1
19/06/13	27/03/15	Centaurea	aeolica	Lipari	LB	T05	4	1
19/06/13	27/03/15	Centaurea	aeolica	Lipari	LB	T05	4	1
19/06/13	27/03/15	Centaurea	aeolica	Lipari	LB	T05	4	1
19/06/13	27/03/15	Centaurea	aeolica	Lipari	LB	T05	4	1
19/06/13	27/03/15	Centaurea	aeolica	Lipari	LB	T05	4	1
19/06/13	27/03/15	Centaurea	aeolica	Lipari	LB	T05	4	1
19/06/13	27/03/15	Centaurea	aeolica	Lipari	LB	T05	4	1
19/06/13	27/03/15	Centaurea	aeolica	Lipari	LB	T10	1	1
19/06/13	27/03/15	Centaurea	aeolica	Lipari	LB	T10	1	1
19/06/13	27/03/15	Centaurea	aeolica	Lipari	LB	T10	1	1
19/06/13	27/03/15	Centaurea	aeolica	Lipari	LB	T10	1	1
19/06/13	27/03/15	Centaurea	aeolica	Lipari	LB	T10	1	1
19/06/13	27/03/15	Centaurea	aeolica	Lipari	LB	T10	1	1
19/06/13	27/03/15	Centaurea	aeolica	Lipari	LB	T10	1	1
19/06/13	27/03/15	Centaurea	aeolica	Lipari	LB	T10	1	1
19/06/13	27/03/15	Centaurea	aeolica	Lipari	LB	T10	1	1
19/06/13	27/03/15	Centaurea	aeolica	Lipari	LB	T10	1	1
19/06/13	27/03/15	Centaurea	aeolica	Lipari	LB	T10	1	1
19/06/13	27/03/15	Centaurea	aeolica	Lipari	LB	T10	1	1
19/06/13	27/03/15	Centaurea	aeolica	Lipari	LB	T10	1	1
19/06/13	27/03/15	Centaurea	aeolica	Lipari	LB	T10	1	1
19/06/13	27/03/15	Centaurea	aeolica	Lipari	LB	T10	1	1
19/06/13	27/03/15	Centaurea	aeolica	Lipari	LB	T10	1	1
19/06/13	27/03/15	Centaurea	aeolica	Lipari	LB	T10	1	1
19/06/13	27/03/15	Centaurea	aeolica	Lipari	LB	T10	1	1
19/06/13	27/03/15	Centaurea	aeolica	Lipari	LB	T10	1	1
19/06/13	27/03/15	Centaurea	aeolica	Lipari	LB	T10	1	1
19/06/13	27/03/15	Centaurea	aeolica	Lipari	LB	T10	2	1
19/06/13	27/03/15	Centaurea	aeolica	Lipari	LB	T10	2	1
19/06/13	27/03/15	Centaurea	aeolica	Lipari	LB	T10	2	1
19/06/13	27/03/15	Centaurea	aeolica	Lipari	LB	T10	2	1
19/06/13	27/03/15	Centaurea	aeolica	Lipari	LB	T10	2	1
19/06/13	27/03/15	Centaurea	aeolica	Lipari	LB	T10	2	1
19/06/13	27/03/15	Centaurea	aeolica	Lipari	LB	T10	2	1
19/06/13	27/03/15	Centaurea	aeolica	Lipari	LB	T10	2	1
19/06/13	27/03/15	Centaurea	aeolica	Lipari	LB	T10	2	1
19/06/13	27/03/15	Centaurea	aeolica	Lipari	LB	T10	2	1
19/06/13	27/03/15	Centaurea	aeolica	Lipari	LB	T10	2	1
19/06/13	27/03/15	Centaurea	aeolica	Lipari	LB	T10	2	1
19/06/13	27/03/15	Centaurea	aeolica	Lipari	LB	T10	2	1
19/06/13	27/03/15	Centaurea	aeolica	Lipari	LB	T10	2	1
19/06/13	27/03/15	Centaurea	aeolica	Lipari	LB	T10	2	1
19/06/13	27/03/15	Centaurea	aeolica	Lipari	LB	T10	2	1
19/06/13	27/03/15	Centaurea	aeolica	Lipari	LB	T10	2	1
19/06/13	27/03/15	Centaurea	aeolica	Lipari	LB	T10	2	1
19/06/13	27/03/15	Centaurea	aeolica	Lipari	LB	T10	2	1
19/06/13	27/03/15	Centaurea	aeolica	Lipari	LB	T10	2	1
19/06/13	27/03/15	Centaurea	aeolica	Lipari	LB	T10	2	1
19/06/13	27/03/15	Centaurea	aeolica	Lipari	LB	T10	2	1
19/06/13	27/03/15	Centaurea	aeolica	Lipari	LB	T10	3	1
19/06/13	27/03/15	Centaurea	aeolica	Lipari	LB	T10	3	1
19/06/13	27/03/15	Centaurea	aeolica	Lipari	LB	T10	3	1
19/06/13	27/03/15	Centaurea	aeolica	Lipari	LB	T10	3	1
19/06/13	27/03/15	Centaurea	aeolica	Lipari	LB	T10	3	1
19/06/13	27/03/15	Centaurea	aeolica	Lipari	LB	T10	3	1
19/06/13	27/03/15	Centaurea	aeolica	Lipari	LB	T10	3	1
19/06/13	27/03/15	Centaurea	aeolica	Lipari	LB	T10	3	1
19/06/13	27/03/15	Centaurea	aeolica	Lipari	LB	T10	3	1
19/06/13	27/03/15	Centaurea	aeolica	Lipari	LB	T10	3	1
19/06/13	27/03/15	Centaurea	aeolica	Lipari	LB	T10	3	1
19/06/13	27/03/15	Centaurea	aeolica	Lipari	LB	T10	3	1
19/06/13	27/03/15	Centaurea	aeolica	Lipari	LB	T10	3	1
19/06/13	27/03/15	Centaurea	aeolica	Lipari	LB	T10	3	1
19/06/13	27/03/15	Centaurea	aeolica	Lipari	LB	T10	3	1
19/06/13	27/03/15	Centaurea	aeolica	Lipari	LB	T10	3	1
19/06/13	27/03/15	Centaurea	aeolica	Lipari	LB	T10	3	1
19/06/13	27/03/15	Centaurea	aeolica	Lipari	LB	T10	3	1
19/06/13	27/03/15	Centaurea	aeolica	Lipari	LB	T10	3	1
19/06/13	27/03/15	Centaurea	aeolica	Lipari	LB	T10	3	1
19/06/13	27/03/15	Centaurea	aeolica	Lipari	LB	T10	3	1
19/06/13	27/03/15	Centaurea	aeolica	Lipari	LB	T10	3	1
19/06/13	27/03/15	Centaurea	aeolica	Lipari	LB	T10	3	1
19/06/13	27/03/15	Centaurea	aeolica	Lipari	LB	T10	3	1
19/06/13	27/03/15	Centaurea	aeolica	Lipari	LB	T10	4	1
19/06/13	27/03/15	Centaurea	aeolica	Lipari	LB	T10	4	1
19/06/13	27/03/15	Centaurea	aeolica	Lipari	LB	T10	4	1
19/06/13	27/03/15	Centaurea	aeolica	Lipari	LB	T10	4	1
19/06/13	27/03/15	Centaurea	aeolica	Lipari	LB	T10	4	1
19/06/13	27/03/15	Centaurea	aeolica	Lipari	LB	T10	4	1
19/06/13	27/03/15	Centaurea	aeolica	Lipari	LB	T10	4	1
19/06/13	27/03/15	Centaurea	aeolica	Lipari	LB	T10	4	1
19/06/13	27/03/15	Centaurea	aeolica	Lipari	LB	T10	4	1
19/06/13	27/03/15	Centaurea	aeolica	Lipari	LB	T10	4	1
19/06/13	27/03/15	Centaurea	aeolica	Lipari	LB	T10	4	1
19/06/13	27/03/15	Centaurea	aeolica	Lipari	LB	T10	4	1
19/06/13	27/03/15	Centaurea	aeolica	Lipari	LB	T10	4	1
19/06/13	27/03/15	Centaurea	aeolica	Lipari	LB	T10	4	1
19/06/13	27/03/15	Centaurea	aeolica	Lipari	LB	T10	4	1
19/06/13	27/03/15	Centaurea	aeolica	Lipari	LB	T10	4	1
19/06/13	27/03/15	Centaurea	aeolica	Lipari	LB	T10	4	1
19/06/13	27/03/15	Centaurea	aeolica	Lipari	LB	T10	4	1
19/06/13	27/03/15	Centaurea	aeolica	Lipari	LB	T10	4	1
19/06/13	27/03/15	Centaurea	aeolica	Lipari	LB	T10	4	1
19/06/13	27/03/15	Centaurea	aeolica	Lipari	LB	T10	4	1
19/06/13	27/03/15	Centaurea	aeolica	Lipari	LB	T10	4	1
19/06/13	27/03/15	Centaurea	aeolica	Lipari	LB	T10	4	1
19/06/13	27/03/15	Centaurea	aeolica	Lipari	LB	T10	4	1
19/06/13	27/03/15	Centaurea	aeolica	Lipari	LB	T15	1	1
19/06/13	27/03/15	Centaurea	aeolica	Lipari	LB	T15	1	1
19/06/13	27/03/15	Centaurea	aeolica	Lipari	LB	T15	1	1
19/06/13	27/03/15	Centaurea	aeolica	Lipari	LB	T15	1	1
19/06/13	27/03/15	Centaurea	aeolica	Lipari	LB	T15	1	1
19/06/13	27/03/15	Centaurea	aeolica	Lipari	LB	T15	1	1
19/06/13	27/03/15	Centaurea	aeolica	Lipari	LB	T15	1	1
19/06/13	27/03/15	Centaurea	aeolica	Lipari	LB	T15	1	1
19/06/13	27/03/15	Centaurea	aeolica	Lipari	LB	T15	1	1
19/06/13	27/03/15	Centaurea	aeolica	Lipari	LB	T15	1	1
19/06/13	27/03/15	Centaurea	aeolica	Lipari	LB	T15	1	1
19/06/13	27/03/15	Centaurea	aeolica	Lipari	LB	T15	1	1
19/06/13	27/03/15	Centaurea	aeolica	Lipari	LB	T15	1	1
19/06/13	27/03/15	Centaurea	aeolica	Lipari	LB	T15	2	1
19/06/13	27/03/15	Centaurea	aeolica	Lipari	LB	T15	2	1
19/06/13	27/03/15	Centaurea	aeolica	Lipari	LB	T15	2	1
19/06/13	27/03/15	Centaurea	aeolica	Lipari	LB	T15	2	1
19/06/13	27/03/15	Centaurea	aeolica	Lipari	LB	T15	2	1
19/06/13	27/03/15	Centaurea	aeolica	Lipari	LB	T15	2	1
19/06/13	27/03/15	Centaurea	aeolica	Lipari	LB	T15	2	1
19/06/13	27/03/15	Centaurea	aeolica	Lipari	LB	T15	2	1
19/06/13	27/03/15	Centaurea	aeolica	Lipari	LB	T15	2	1
19/06/13	27/03/15	Centaurea	aeolica	Lipari	LB	T15	2	1
19/06/13	27/03/15	Centaurea	aeolica	Lipari	LB	T15	2	1
19/06/13	27/03/15	Centaurea	aeolica	Lipari	LB	T15	2	1
19/06/13	27/03/15	Centaurea	aeolica	Lipari	LB	T15	2	1
19/06/13	27/03/15	Centaurea	aeolica	Lipari	LB	T15	2	1
19/06/13	27/03/15	Centaurea	aeolica	Lipari	LB	T15	2	1
19/06/13	27/03/15	Centaurea	aeolica	Lipari	LB	T15	2	1
19/06/13	27/03/15	Centaurea	aeolica	Lipari	LB	T15	2	1
19/06/13	27/03/15	Centaurea	aeolica	Lipari	LB	T15	3	1
19/06/13	27/03/15	Centaurea	aeolica	Lipari	LB	T15	3	1
19/06/13	27/03/15	Centaurea	aeolica	Lipari	LB	T15	3	1
19/06/13	27/03/15	Centaurea	aeolica	Lipari	LB	T15	3	1
19/06/13	27/03/15	Centaurea	aeolica	Lipari	LB	T15	3	1
19/06/13	27/03/15	Centaurea	aeolica	Lipari	LB	T15	3	1
19/06/13	27/03/15	Centaurea	aeolica	Lipari	LB	T15	3	1
19/06/13	27/03/15	Centaurea	aeolica	Lipari	LB	T15	3	1
19/06/13	27/03/15	Centaurea	aeolica	Lipari	LB	T15	3	1
19/06/13	27/03/15	Centaurea	aeolica	Lipari	LB	T15	3	1
19/06/13	27/03/15	Centaurea	aeolica	Lipari	LB	T15	3	1
19/06/13	27/03/15	Centaurea	aeolica	Lipari	LB	T15	3	1
19/06/13	27/03/15	Centaurea	aeolica	Lipari	LB	T15	3	1
19/06/13	27/03/15	Centaurea	aeolica	Lipari	LB	T15	3	1
19/06/13	27/03/15	Centaurea	aeolica	Lipari	LB	T15	3	1
19/06/13	27/03/15	Centaurea	aeolica	Lipari	LB	T15	3	1
19/06/13	27/03/15	Centaurea	aeolica	Lipari	LB	T15	3	1
19/06/13	27/03/15	Centaurea	aeolica	Lipari	LB	T15	3	1
19/06/13	27/03/15	Centaurea	aeolica	Lipari	LB	T15	3	1
19/06/13	27/03/15	Centaurea	aeolica	Lipari	LB	T15	3	1
19/06/13	27/03/15	Centaurea	aeolica	Lipari	LB	T15	3	1
19/06/13	27/03/15	Centaurea	aeolica	Lipari	LB	T15	4	1
19/06/13	27/03/15	Centaurea	aeolica	Lipari	LB	T15	4	1
19/06/13	27/03/15	Centaurea	aeolica	Lipari	LB	T15	4	1
19/06/13	27/03/15	Centaurea	aeolica	Lipari	LB	T15	4	1
19/06/13	27/03/15	Centaurea	aeolica	Lipari	LB	T15	4	1
19/06/13	27/03/15	Centaurea	aeolica	Lipari	LB	T15	4	1
19/06/13	27/03/15	Centaurea	aeolica	Lipari	LB	T15	4	1
19/06/13	27/03/15	Centaurea	aeolica	Lipari	LB	T15	4	1
19/06/13	27/03/15	Centaurea	aeolica	Lipari	LB	T15	4	1
19/06/13	27/03/15	Centaurea	aeolica	Lipari	LB	T15	4	1
19/06/13	27/03/15	Centaurea	aeolica	Lipari	LB	T15	4	1
19/06/13	27/03/15	Centaurea	aeolica	Lipari	LB	T15	4	1
19/06/13	27/03/15	Centaurea	aeolica	Lipari	LB	T15	4	1
19/06/13	27/03/15	Centaurea	aeolica	Lipari	LB	T15	4	1
19/06/13	27/03/15	Centaurea	aeolica	Lipari	LB	T15	4	1
19/06/13	27/03/15	Centaurea	aeolica	Lipari	LB	T15	4	1
19/06/13	27/03/15	Centaurea	aeolica	Lipari	LB	T15	4	1
19/06/13	27/03/15	Centaurea	aeolica	Lipari	LB	T15	4	1
19/06/13	27/03/15	Centaurea	aeolica	Lipari	LB	T15	4	1
19/06/13	27/03/15	Centaurea	aeolica	Lipari	LB	T15	4	1
19/06/13	27/03/15	Centaurea	aeolica	Lipari	LB	T20	1	1
19/06/13	27/03/15	Centaurea	aeolica	Lipari	LB	T20	1	1
19/06/13	27/03/15	Centaurea	aeolica	Lipari	LB	T20	1	1
19/06/13	27/03/15	Centaurea	aeolica	Lipari	LB	T20	1	1
19/06/13	27/03/15	Centaurea	aeolica	Lipari	LB	T20	1	1
19/06/13	27/03/15	Centaurea	aeolica	Lipari	LB	T20	1	1
19/06/13	27/03/15	Centaurea	aeolica	Lipari	LB	T20	1	1
19/06/13	27/03/15	Centaurea	aeolica	Lipari	LB	T20	1	1
19/06/13	27/03/15	Centaurea	aeolica	Lipari	LB	T20	1	1
19/06/13	27/03/15	Centaurea	aeolica	Lipari	LB	T20	1	1
19/06/13	27/03/15	Centaurea	aeolica	Lipari	LB	T20	1	1
19/06/13	27/03/15	Centaurea	aeolica	Lipari	LB	T20	1	1
19/06/13	27/03/15	Centaurea	aeolica	Lipari	LB	T20	1	1
19/06/13	27/03/15	Centaurea	aeolica	Lipari	LB	T20	1	1
19/06/13	27/03/15	Centaurea	aeolica	Lipari	LB	T20	2	1
19/06/13	27/03/15	Centaurea	aeolica	Lipari	LB	T20	2	1
19/06/13	27/03/15	Centaurea	aeolica	Lipari	LB	T20	2	1
19/06/13	27/03/15	Centaurea	aeolica	Lipari	LB	T20	2	1
19/06/13	27/03/15	Centaurea	aeolica	Lipari	LB	T20	2	1
19/06/13	27/03/15	Centaurea	aeolica	Lipari	LB	T20	2	1
19/06/13	27/03/15	Centaurea	aeolica	Lipari	LB	T20	2	1
19/06/13	27/03/15	Centaurea	aeolica	Lipari	LB	T20	2	1
19/06/13	27/03/15	Centaurea	aeolica	Lipari	LB	T20	2	1
19/06/13	27/03/15	Centaurea	aeolica	Lipari	LB	T20	2	1
19/06/13	27/03/15	Centaurea	aeolica	Lipari	LB	T20	2	1
19/06/13	27/03/15	Centaurea	aeolica	Lipari	LB	T20	2	1
19/06/13	27/03/15	Centaurea	aeolica	Lipari	LB	T20	2	1
19/06/13	27/03/15	Centaurea	aeolica	Lipari	LB	T20	2	1
19/06/13	27/03/15	Centaurea	aeolica	Lipari	LB	T20	2	1
19/06/13	27/03/15	Centaurea	aeolica	Lipari	LB	T20	2	1
19/06/13	27/03/15	Centaurea	aeolica	Lipari	LB	T20	2	1
19/06/13	27/03/15	Centaurea	aeolica	Lipari	LB	T20	2	1
19/06/13	27/03/15	Centaurea	aeolica	Lipari	LB	T20	2	1
19/06/13	27/03/15	Centaurea	aeolica	Lipari	LB	T20	3	1
19/06/13	27/03/15	Centaurea	aeolica	Lipari	LB	T20	3	1
19/06/13	27/03/15	Centaurea	aeolica	Lipari	LB	T20	3	1
19/06/13	27/03/15	Centaurea	aeolica	Lipari	LB	T20	3	1
19/06/13	27/03/15	Centaurea	aeolica	Lipari	LB	T20	3	1
19/06/13	27/03/15	Centaurea	aeolica	Lipari	LB	T20	3	1
19/06/13	27/03/15	Centaurea	aeolica	Lipari	LB	T20	3	1
19/06/13	27/03/15	Centaurea	aeolica	Lipari	LB	T20	3	1
19/06/13	27/03/15	Centaurea	aeolica	Lipari	LB	T20	3	1
19/06/13	27/03/15	Centaurea	aeolica	Lipari	LB	T20	3	1
19/06/13	27/03/15	Centaurea	aeolica	Lipari	LB	T20	3	1
19/06/13	27/03/15	Centaurea	aeolica	Lipari	LB	T20	3	1
19/06/13	27/03/15	Centaurea	aeolica	Lipari	LB	T20	3	1
19/06/13	27/03/15	Centaurea	aeolica	Lipari	LB	T20	3	1
19/06/13	27/03/15	Centaurea	aeolica	Lipari	LB	T20	3	1
19/06/13	27/03/15	Centaurea	aeolica	Lipari	LB	T20	3	1
19/06/13	27/03/15	Centaurea	aeolica	Lipari	LB	T20	4	1
19/06/13	27/03/15	Centaurea	aeolica	Lipari	LB	T20	4	1
19/06/13	27/03/15	Centaurea	aeolica	Lipari	LB	T20	4	1
19/06/13	27/03/15	Centaurea	aeolica	Lipari	LB	T20	4	1
19/06/13	27/03/15	Centaurea	aeolica	Lipari	LB	T20	4	1
19/06/13	27/03/15	Centaurea	aeolica	Lipari	LB	T20	4	1
19/06/13	27/03/15	Centaurea	aeolica	Lipari	LB	T20	4	1
19/06/13	27/03/15	Centaurea	aeolica	Lipari	LB	T20	4	1
19/06/13	27/03/15	Centaurea	aeolica	Lipari	LB	T20	4	1
19/06/13	27/03/15	Centaurea	aeolica	Lipari	LB	T20	4	1
19/06/13	27/03/15	Centaurea	aeolica	Lipari	LB	T20	4	1
19/06/13	27/03/15	Centaurea	aeolica	Lipari	LB	T20	4	1
19/06/13	27/03/15	Centaurea	aeolica	Lipari	LB	T20	4	1
19/06/13	27/03/15	Centaurea	aeolica	Lipari	LB	T20	4	1
19/06/13	27/03/15	Centaurea	aeolica	Lipari	LB	T20	4	1
19/06/13	27/03/15	Centaurea	aeolica	Lipari	LB	T20	4	1
19/06/13	27/03/15	Centaurea	aeolica	Lipari	LB	T20	4	1
19/06/13	27/03/15	Centaurea	aeolica	Lipari	LB	T20	4	1
19/06/13	27/03/15	Centaurea	aeolica	Lipari	LB	T20	4	1
19/06/13	27/03/15	Centaurea	aeolica	Lipari	LB	T20	4	1
19/06/13	27/03/15	Centaurea	aeolica	Lipari	LB	T20	4	1
19/06/13	27/03/15	Centaurea	aeolica	Lipari	LB	T25	1	1
19/06/13	27/03/15	Centaurea	aeolica	Lipari	LB	T25	1	1
19/06/13	27/03/15	Centaurea	aeolica	Lipari	LB	T25	1	1
19/06/13	27/03/15	Centaurea	aeolica	Lipari	LB	T25	1	1
19/06/13	27/03/15	Centaurea	aeolica	Lipari	LB	T25	1	1
19/06/13	27/03/15	Centaurea	aeolica	Lipari	LB	T25	1	1
19/06/13	27/03/15	Centaurea	aeolica	Lipari	LB	T25	1	1
19/06/13	27/03/15	Centaurea	aeolica	Lipari	LB	T25	1	1
19/06/13	27/03/15	Centaurea	aeolica	Lipari	LB	T25	1	1
19/06/13	27/03/15	Centaurea	aeolica	Lipari	LB	T25	1	1
19/06/13	27/03/15	Centaurea	aeolica	Lipari	LB	T25	1	1
19/06/13	27/03/15	Centaurea	aeolica	Lipari	LB	T25	1	1
19/06/13	27/03/15	Centaurea	aeolica	Lipari	LB	T25	1	1
19/06/13	27/03/15	Centaurea	aeolica	Lipari	LB	T25	1	1
19/06/13	27/03/15	Centaurea	aeolica	Lipari	LB	T25	1	1
19/06/13	27/03/15	Centaurea	aeolica	Lipari	LB	T25	1	1
19/06/13	27/03/15	Centaurea	aeolica	Lipari	LB	T25	1	1
19/06/13	27/03/15	Centaurea	aeolica	Lipari	LB	T25	1	1
19/06/13	27/03/15	Centaurea	aeolica	Lipari	LB	T25	2	1
19/06/13	27/03/15	Centaurea	aeolica	Lipari	LB	T25	2	1
19/06/13	27/03/15	Centaurea	aeolica	Lipari	LB	T25	2	1
19/06/13	27/03/15	Centaurea	aeolica	Lipari	LB	T25	2	1
19/06/13	27/03/15	Centaurea	aeolica	Lipari	LB	T25	2	1
19/06/13	27/03/15	Centaurea	aeolica	Lipari	LB	T25	2	1
19/06/13	27/03/15	Centaurea	aeolica	Lipari	LB	T25	2	1
19/06/13	27/03/15	Centaurea	aeolica	Lipari	LB	T25	2	1
19/06/13	27/03/15	Centaurea	aeolica	Lipari	LB	T25	2	1
19/06/13	27/03/15	Centaurea	aeolica	Lipari	LB	T25	2	1
19/06/13	27/03/15	Centaurea	aeolica	Lipari	LB	T25	2	1
19/06/13	27/03/15	Centaurea	aeolica	Lipari	LB	T25	2	1
19/06/13	27/03/15	Centaurea	aeolica	Lipari	LB	T25	2	1
19/06/13	27/03/15	Centaurea	aeolica	Lipari	LB	T25	2	1
19/06/13	27/03/15	Centaurea	aeolica	Lipari	LB	T25	2	1
[truncated: 38,709 more rows]
